# Supplementary material for: Exploring and dissecting genome-wide gene expression responses of Penicillium chrysogenum to phenylacetic acid consumption and penicillinG production
Source: BMC Genomics. 2009 Feb 10;10:75. doi: 10.1186/1471-2164-10-75 (PMC2657799; doi:10.1186/1471-2164-10-75)
Supplement: Additional file 1 — Composition of the Group clusters (Group 1 to 12) as edited in figure 3A. Each sheet contains the expression data of the genes belonging to the group in the strains DS17690 and DS5066 grown in absence and presence of phenylacetate. The data shown correspond to the average of the triplicate measurements. [file 1471-2164-10-75-S1.xls]

## Sheet: File description
The supplemental material file contains the data corresponding to the group clusters (from 1 to 12) as edited in figure 3A.
Each sheet contains the expression data of the genes belonging to the group in the strains DS17690 and DS50661 ..
grown in absence and presence of phenylacetate
The data shown correspond to the average of the triplicate measurements

## Sheet: Group 1 (223 genes)
Name	Description	DS17690 - PAA	DS17690 + PAA	DS50661 - PAA	DS50661 + PAA
Pc06g01070	strong similarity to membrane protein Tpo2 - Saccharomyces cerevisiae	25.4667	62	12.6667	32.2667
Pc06g01400	strong similarity to hypothetical protein SPAC1039.06 - Schizosaccharomyces pombe	12.0333	41.25	12.0333	34.1333
Pc06g01600	strong similarity to FAD dependent L-sorbose dehydrogenase SDH - Gluconobacter oxydans	20.6333	2223.12	72.3	1989.57
Pc06g01800	strong similarity to quinone oxidoreductase P1 - Arabidopsis thaliana	140.2	586.35	60.6667	188.833
Pc12g00180	strong similarity to oxidoreductase of short-chain ORF11 - Streptomyces coelicolor	18.8667	90.05	13.1	42.2
Pc12g01840	strong similarity to methicillin resistance gene HmrA - Staphylococcus aureus	28.3	71.85	13.7667	35.1667
Pc12g02210	similarity to hypothetical protein contig_1_67_scaffold_4.tfa_580cg - Aspergillus nidulans	21.4667	864.45	12.2	726.967
Pc12g02220	strong similarity to hypothetical protein mg00678.1 - Magnaporthe grisea	130.3	724.65	41.6	362.833
Pc12g02470	strong similarity to xylitol dehydrogenase xdh - Galactocandida mastotermitis	18.1333	90.825	17.8	63.1333
Pc12g02570	strong similarity to cytochrome P450 monooxygenase TRI11 - Fusarium sporotrichioides	12.0333	922.2	12.0333	638.067
Pc12g03550	strong similarity to p-nitrobenzyl esterase pnbA - Bacillus subtilis	29.2333	129.475	16.9333	48.3667
Pc12g03640	weak similarity to hypothetical isochorismatase Ta0729 - Thermoplasma acidophilum	195.767	674.55	199.733	480.933
Pc12g07980	similarity to benzoylformate decarboxylase - Pseudomonas putida	63.5	1227	161.3	1433.77
Pc12g08340	strong similarity to hypothetical membrane protein YOL119c - Saccharomyces cerevisiae	85.4	208.975	83.0667	194.3
Pc12g08560	similarity to hemagglutinating surface lectin - Arthrobotrys oligospora	12.9667	77.325	97.5	375.3
Pc12g09010	weak similarity to transcription factor Aro80 - Saccharomyces cerevisiae	49.3	128.75	31.8667	120.667
Pc12g09020	strong similarity to maleylacetoacetate isomerase maiA - Aspergillus nidulans	106.333	3479.82	186.667	3073.1
Pc12g09030	strong similarity to fumarylacetoacetase - Homo sapiens	279.467	3905.82	446.367	2946.97
Pc12g09040	strong similarity to 3,4-dihydroxyphenylacetate 2,3-dioxygenase hmgA - Aspergillus nidulans	202.7	3736.32	422.933	3272.93
Pc12g10830	strong similarity to cytochrome b5 - Mortierella alpina	816.9	2887.2	706.633	1960.73
Pc12g10870	strong similarity to lanosterol 14 alpha-demethylase (P450(14DM)) CYP51 - Penicillium italicum	86.2	188.15	121.733	619.967
Pc12g10920	strong similarity to secretory lipase LIP2 - Candida albicans	29.5333	107.15	22.8	53.6333
Pc12g11090	similarity to alpha-1,6-mannosyltransferase Hoc1 - Saccharomyces cerevisiae	14.9	48.45	12.0333	25.6333
Pc12g11110	strong similarity to beta-glucosidase 1 bgl1 - Aspergillus aculeatus	60.4333	140.15	42.8333	86.4667
Pc12g11220	weak similarity to 2-hydroxyisoflavone reductase IRL - Zea mays	44.6667	137.125	28.1	64.1333
Pc12g11870	strong similarity to benzoylformate decarboxylase - Pseudomonas putida	73.6	390.45	69.1333	206.6
Pc12g12960	weak similarity to transcription factor Arg81 - Saccharomyces cerevisiae	46.4667	114.325	42.6333	101.233
Pc12g13440	strong similarity to alcohol dehydrogenase adh1p - Schizosaccharomyces pombe	23.5	151.25	51.3	170.033
Pc12g13590	similarity to acid phosphatase PHO2 - Yarrowia lipolytica	14.6667	43.225	12.0333	26.0667
Pc12g13630	strong similarity to allantoate permease Dal5 - Saccharomyces cerevisiae	13.4	140.85	16.3	217
Pc12g13640	strong similarity to hypothetical conserved protein yesR - Bacillus subtilis	54.4	154.825	42.3333	139.633
Pc12g13800	strong similarity to allantoate permease Dal5 - Saccharomyces cerevisiae	12.0333	470.775	12.0333	385.433
Pc12g13810	strong similarity to methicillin resistance gene HmrA - Staphylococcus aureus	98.9	2710.2	56.1333	1906.3
Pc12g14630	strong similarity to hypothetical protein contig1477_1.tfa_1140cg - Aspergillus fumigatus	350.633	862.65	72.4333	174.333
Pc12g14640	strong similarity to hypothetical protein An06g00160 - Aspergillus niger	1520.73	3156.7	226.367	1175.37
Pc12g14890	strong similarity to fluconazole resistance protein FLU1 - Candida albicans	19.7667	95.225	12.0333	70.5333
Pc12g15730	strong similarity to novobiocin biosynthetic gene novR - Streptomyces spheroides	111.267	370.75	89.3	188.1
Pc13g01660	weak similarity to phenylcoumaran benzylic ether reductase PT1 - Pinus taeda	70.1333	374.675	20.3667	82.9
Pc13g02040	strong similarity to myo-inositol 2-dehydrogenase yisS - Bacillus subtilis	36.3333	93.925	36.3667	76.6333
Pc13g03560	strong similarity to dipeptidyl-peptidase V DPP V - Aspergillus fumigatus	115.033	555.4	85.6333	185.633
Pc13g03610	strong similarity to hypothetical protein AAF47250.1 - Drosophila melanogaster	180.133	524.75	174.333	362.033
Pc13g06300	strong similarity to acetamidase amdS - Aspergillus nidulans	32.7667	225.4	17.3	228.7
Pc13g06330	similarity to hypothetical membrane protein YOL119c - Saccharomyces cerevisiae	27.3	355.4	12.0333	177.3
Pc13g06630	strong similarity to C4-dicarboxylate transport protein mae1p - Schizosaccharomyces pombe	13.8	34.075	16.8667	36.8667
Pc13g07240	similarity to p-nitrobenzyl esterase pnbA - Bacillus subtilis	13.6333	70.5	15.6667	48.0667
Pc13g07430	strong similarity to hypothetical protein contig1488_2.tfa_760cg - Aspergillus fumigatus	106.767	226.325	54.2667	150.133
Pc13g07540	similarity to subunit 13 of glutathione S-transferase GTK1 - Rattus norvegicus	148.5	726.9	170.9	854.267
Pc13g07960	strong similarity to alcohol dehydrogenase ADH like protein An04g02690 - Aspergillus niger	178.333	514.425	22.9333	49.4
Pc13g08250	strong similarity to hypothetical protein 1144_scaffold_2.tfa_20cg - Fusarium graminearum	23.7333	62.55	19.5	43.2
Pc13g08630	strong similarity to high-affinity glucose transporter HGT1 - Kluyveromyces lactis	56.9333	116.525	42.5667	97.8
Pc13g10030	strong similarity to high-affinity nicotinic acid permease Tna1 - Saccharomyces cerevisiae	125	1343.97	210.6	1076.4
Pc13g10880	hypothetical protein	14.2333	36.95	12.0333	47.0333
Pc13g10900	strong similarity to high-affinity nicotinic acid permease Tna1 - Saccharomyces cerevisiae	32.7667	2533.93	107.767	2379.53
Pc13g11580	strong similarity to hypothetical protein contig46_part_i.tfa_3280wg - Aspergillus fumigatus	112.033	458.3	68.0667	348.333
Pc13g11590	similarity to hypothetical protein SPCC1393.04 - Schizosaccharomyces pombe	39.5	98.075	41.7	97.6667
Pc13g13030	strong similarity to nonsense mRNA-reducing protein like protein An04g02740 - Aspergillus niger	12.0333	25.325	12.0333	28.5
Pc13g14030	similarity to ferulic acid esterase A faeA - Aspergillus niger	137.2	591.175	303.433	928.967
Pc13g14420	strong similarity to malonyl CoA synthase matB - Rhizobium trifolii	12.0333	86.875	14.7333	75.7
Pc13g15930	similarity to hypothetical transcription regulator SPBC530.05 - Schizosaccharomyces pombe	22.7667	165.275	38.5667	189.067
Pc13g15950	strong similarity to choline permease Hnm1 - Saccharomyces cerevisiae	12.0333	34.125	12.0333	46.1
Pc15g00110	weak similarity to subunit 13 of glutathione S-transferase GTK1 - Rattus norvegicus	38.3	119.225	24.9	74.1
Pc15g00900	similarity to hypothetical short chain alcohol dehydrogenase cta - Cucumis sativus	34.0667	75.65	17.6	38.1
Pc15g01010	strong similarity to hypothetical protein F49E12.10 - Caenorhabditis elegans	19.9333	118.4	12.0667	85.6333
Pc16g01770	strong similarity to phenylacetate hydroxylase pahA - Penicillium chrysogenum	76.8	3542.88	141.733	2966.97
Pc16g02690	strong similarity to benomyl methotrexate resistance protein MDR1 - Candida albicans	12.0333	909.95	12.0333	790.367
Pc16g02700	weak similarity to cutinase transcription factor beta CTF1b - Fusarium solani	20.8	129.625	21.2667	173.467
Pc16g02950	strong similarity to aryl-alcohol oxidase precursor aao - Pleurotus eryngii	18.7333	45.475	58.5333	124.733
Pc16g03560	similarity to thiamine repressible gene thi1p - Schizosaccharomyces pombe	21.7333	43.85	14.8333	35
Pc16g03830	similarity to hypothetical protein An12g06250 - Aspergillus niger	14.3333	57.925	13.6	29.2333
Pc16g04560	strong similarity to lactone-specific esterase estf1 - Pseudomonas fluorescens	28.7667	160.25	40.6333	116.367
Pc16g06370	strong similarity to cellulose synthase protein like protein An03g05740 - Aspergillus niger	125.567	326.95	79.3	287.533
Pc16g06760	strong similarity to hypothetical protein SC5H1.34 - Streptomyces coelicolor	57.9333	124.7	36.8333	78.9333
Pc16g06910	strong similarity to hypothetical sterigmatocystin biosythesis monooxygenase stcW - Aspergillus nidulans	12.0333	57.725	12.0333	39.0667
Pc16g07590	strong similarity to acetamidase amdS - Aspergillus oryzae	42.8	224.25	36.7	226.733
Pc16g09230	strong similarity to urease URE1 - Cryptococcus neoformans	47.9	193.35	47.1	188
Pc16g09960	strong similarity to hypothetical protein contig_1_43_scaffold_2.tfa_610cg - Aspergillus nidulans	12.0333	90.8	12.0333	38.3667
Pc16g10320	strong similarity to hypothetical protease Mch5 - Saccharomyces cerevisiae	31.9333	76.775	29.7667	66.8
Pc16g12050	strong similarity to lactonohydrolase - Fusarium oxysporum	52.4	140.025	42.5333	148.367
Pc16g12280	strong similarity to membrane protein Tpo2 - Saccharomyces cerevisiae	163.4	363.95	68.2	354.533
Pc16g12420	weak similarity to hypothetical protein An01g07060 - Aspergillus niger	23.3	49.8	24.7667	80.2333
Pc16g12790	strong similarity to hypothetical UDP-glucose 4-epimerase - Alcaligenes eutrophus	77.2333	291.25	109.833	220.667
Pc16g13310	strong similarity to short-chain dehydrogenase sou1 - Candida albicans	51.6	151.225	78.1333	172.733
Pc16g13490	strong similarity to short branched chain specific acyl-CoA dehydrogenase precursor ACADSB - Homo sapiens	290.367	744.8	174.733	513.3
Pc16g13530	strong similarity to hypothetical protein contig_1_130_scaffold_10.tfa_180cg - Aspergillus nidulans	12.0333	175.225	12.0333	203.1
Pc16g13540	similarity to positive regulator of purine utilisation uaY - Aspergillus nidulans [putative sequencing error]	12.0333	46.825	12.0333	54.3667
Pc16g13960	strong similarity to probable amidase - Mesorhizobium loti	19.2667	64.975	22.1667	62.5333
Pc16g15340	hypothetical protein	60.2667	126.175	63.5	182.033
Pc18g00310	strong similarity to hypothetical protein CP0630 - Chlamydophila pneumoniae	12.9667	34.125	24.4333	50.9
Pc18g01290	strong similarity to dityrosine transporter Dtr1 - Saccharomyces cerevisiae	31.3	373.825	39.4	333.533
Pc18g02670	strong similarity to salicylaldehyde dehydrogenase doxF - Pseudomonas sp.	102.767	332.375	121.3	317.267
Pc18g04830	strong similarity to formaldehyde dismutase like protein An07g07160 - Aspergillus niger	13.6333	48.25	12.5667	36.1
Pc18g05780	strong similarity to multidrug resistance protein fnx1p - Schizosaccharomyces pombe	218.567	530.275	196.867	534.933
Pc19g00540	similarity to membrane steroid hormone-binding protein MSBP - Bos taurus	12.0333	217.375	12.0333	371.133
Pc19g00550	strong similarity to cutinase transcription factor beta CTF1b - Fusarium solani	165.4	332.55	171.233	361.667
Pc20g00130	strong similarity to myo-inositol transport protein Itr2 - Saccharomyces cerevisiae	149.667	679.4	173.233	492.7
Pc20g01980	strong similarity to phenol 2-monooxygenase - Trichosporon beigelii	12.7667	79.525	13.5333	102.9
Pc20g02000	strong similarity to 3-oxoadipate enol-lactone hydrolase catD - Pseudomonas sp.	20.2	49.175	16.1333	33.0667
Pc20g02040	strong similarity to methicillin resistance gene HmrA - Staphylococcus aureus	12.0333	269.55	12.0333	215.2
Pc20g02160	similarity to lipase LipP - Pseudomonas sp.	17.9	83.025	71.1	187.1
Pc20g02710	weak similarity to DOPA-dioxygenase dodA - Amanita muscaria	127.6	798.8	138.7	621.967
Pc20g02930	strong similarity to D-lactate dehydrogenase dld - Kluyveromyces lactis	71.3	526.7	80.2333	634.767
Pc20g03770	strong similarity to hypothetical protein An14g06100 - Aspergillus niger	93.3333	356.675	12.0333	58.9
Pc20g04510	similarity to multidrug resistance protein Hol1 - Saccharomyces cerevisiae	12.0333	41.675	12.0333	174.8
Pc20g06140	strong similarity to hypothetical protein An02g11320 - Aspergillus niger	111.233	630	197.9	400.967
Pc20g07520	similarity to hypothetical protein An01g15120 - Aspergillus niger	88	242.075	78.3	231.267
Pc20g08470	strong similarity to protease Mch5 - Saccharomyces cerevisiae	77.5333	239.3	36.9	161.8
Pc20g09380	similarity to endo-1,4-beta-xylanase XynD - Bacillus polymyxa	12.0333	97.975	12.0333	39.3
Pc20g12470	strong similarity to delta3-cis-delta2-trans-enoyl-CoA isomerase Eci1 - Saccharomyces cerevisiae	153.333	360.75	72.7667	245.533
Pc20g13500	strong similarity to very long-chain fatty acyl-CoA synthase Fat1 - Saccharomyces cerevisiae	45.7333	143.7	21.8667	96.8
Pc20g13940	strong similarity to siderophore-iron transporter for enterobactin Enb1 - Saccharomyces cerevisiae	178.167	601.075	132.3	349.267
Pc20g14390	strong similarity to mitochondrial phosphate transport protein G7 - Glycine max	35.5667	233.45	19.5	130.333
Pc20g14540	strong similarity to alcohol dehydrogenase like protein An15g07870 - Aspergillus niger	12.0333	309.325	12.0333	306.1
Pc20g14890	weak similarity to 2-haloacid halidohydrolase IVa - Pseudomonas cepacia	47.3667	243.35	52.9	116.8
Pc20g14920	similarity to hypothetical oxidoreductase PA5309 - Pseudomonas aeruginosa	29.9	96.1	20.6667	51.5333
Pc20g15440	weak similarity to peroxisomal membrane protein Pmp27 - Saccharomyces cerevisiae	48.1667	112.525	31.6333	88.1
Pc20g15650	strong similarity to hypothetical protein contig_1_100_scaffold_7.tfa_390cg - Aspergillus nidulans	13.5	41.175	12.0333	27.9667
Pc20g15660	strong similarity to sterol carrier protein-X sterol carrier protein-2 SCP2 - Homo sapiens	23.6333	107.7	13.1	75.5333
Pc20g15670	strong similarity to NAD-GSH-dependent formaldehyde dehydrogenase flhA - Paracoccus denitrificans	48.9667	119.1	64.7	163.467
Pc21g01300	strong similarity to membrane protein Tpo2 - Saccharomyces cerevisiae	12.0333	591.125	12.0333	326.1
Pc21g01650	strong similarity to hypothetical conserved protein PA5185 - Pseudomonas aeruginosa	117.5	237.35	86.4333	183.3
Pc21g04400	strong similarity to mandelate like protein An13g00920 - Aspergillus niger	12.0333	109.05	12.0333	141.133
Pc21g04410	strong similarity to glucose 1-dehydrogenase gdhIII - Bacillus megaterium	12.0333	27.75	12.0333	40.6667
Pc21g05190	strong similarity to high-affinity nicotinic acid permease Tna1 - Saccharomyces cerevisiae	74.2667	176.775	50.8	152.767
Pc21g05550	strong similarity to multidrug resistance protein fnx1p - Schizosaccharomyces pombe	45.0333	104.425	30.6	102.733
Pc21g05750	strong similarity to fatty acid regulation protein like protein An14g07060 - Aspergillus niger	1322.73	3172.53	1246.4	2588.3
Pc21g05760	similarity to integral membrane protein PTH11 - Magnaporthe grisea	12.0333	82.65	12.0333	34.8667
Pc21g05770	strong similarity to cytochrome P450 eln2 - Coprinus cinereus	27.9333	89.1	29.0333	70.5667
Pc21g06300	strong similarity to hypothetical protein contig5_part_i.tfa_2580cg - Aspergillus fumigatus	233.5	1088	128.367	715.7
Pc21g06670	strong similarity to carboxypeptidase S1 - Penicillium janthinellum	30.5333	170.275	16.0333	71.3
Pc21g07900	strong similarity to hypothetical protein contig_1_113_scaffold_8.tfa_190wg - Aspergillus nidulans	292.633	594.1	147.267	361.7
Pc21g08400	strong similarity to 3-hydroxyisobutyryl-coenzyme A hydrolase like protein An14g06290 - Aspergillus niger	88.1667	379.75	78.5	252.533
Pc21g09020	strong similarity to alcohol dehydrogenase alcB - Aspergillus nidulans	154.6	391.45	208.567	459.4
Pc21g09220	strong similarity to fluconazole resistance transporter Flr1 - Saccharomyces cerevisiae	158.367	1118.53	417.2	1198.53
Pc21g09410	strong similarity to monoamine oxidase maoN - Aspergillus niger	12.0333	167.775	12.0333	196.267
Pc21g09430	weak similarity to peroxisomal transporter Ant1 - Saccharomyces cerevisiae	48.3333	125.25	62.6	127.433
Pc21g09940	strong similarity to hypothetical protein contig5_part_i.tfa_3420cg - Aspergillus fumigatus	54.5667	291.95	40.0667	172.633
Pc21g10100	weak similarity to glutathione S-transferase omega - Sus scrofa	260.233	1015.83	170.2	424.4
Pc21g10940	strong similarity to allantoate permease Dal5 - Saccharomyces cerevisiae	13.1333	33.6	17.8667	47.9
Pc21g12150	strong similarity to hypothetical oxidoreductase SPAC977.14c - Schizosaccharomyces pombe	15.2333	36.775	13.7667	36.3
Pc21g12160	strong similarity to flavocytochrome b2 L-lactate dehydrogenase CYB2 - Pichia anomala	12.0333	51.95	12.0333	43
Pc21g12200	similarity to hypothetical protein MRI1 - Arabidopsis thaliana	15.1667	54.25	19.6333	64.7667
Pc21g12380	strong similarity to hypothetical neutral amino acid permease - Neurospora crassa [putative sequencing error]	56.8	133.875	48.2667	131.833
Pc21g12990	strong similarity to polyamine transport protein Tpo1 - Saccharomyces cerevisiae	40.2333	202.175	48.4333	414.367
Pc21g14210	similarity to polyamine transport protein Tpo3 - Saccharomyces cerevisiae	12.0333	111.2	12.0333	87.5
Pc21g14280	phenylacetate hydroxylase pahA - Penicillium chrysogenum	38.3667	4882.15	386.833	4031.63
Pc21g14280	phenylacetate hydroxylase pahA - Penicillium chrysogenum	48.1	4717.38	386.6	4018.53
Pc21g14280	phenylacetate hydroxylase pahA - Penicillium chrysogenum	49.2333	4464.6	414.733	3775.6
Pc21g15140	strong similarity to 2,4-dihydroxyhept-2-ene-1,7-dioic acid aldolase hpcH - Escherichia coli	40.1333	98.65	18.9667	70.1667
Pc21g16710	weak similarity to hypothetical protein DR0703 - Deinococcus radiodurans	16.6333	62.95	16.8333	39.1667
Pc21g16840	similarity to NAD+-dependent 15-hydroxyprostaglandin dehydrogenase PDGH - Homo sapiens	171.467	507.2	171.733	495.867
Pc21g17020	strong similarity to hypothetical protein An04g08050 - Aspergillus niger	18.1	64	19.7667	64.9
Pc21g17030	similarity to hypothetical protein An04g08060 - Aspergillus niger	26.0333	72.9	18.4	61.3
Pc21g17040	weak similarity to beta transducin-like protein het-e1 - Podospora anserina	68.4667	409.325	68.8667	313.067
Pc21g17320	similarity to hypothetical protein SC4B10.22 - Streptomyces coelicolor	23.7	62.65	30.2667	68.6667
Pc21g19280	strong similarity to 25D9-5p - Aspergillus fumigatus	27.8333	159.975	23.0333	105.133
Pc21g19460	strong similarity to hypothetical sterol transporter YMR034c - Saccharomyces cerevisiae	24.5667	94.775	13.8	43.9667
Pc21g19470	strong similarity to mitochondrial succinate-fumarate transporter Sfc1 - Saccharomyces cerevisiae	48.3	361.2	20	252.133
Pc21g19590	strong similarity to hypothetical protein mg00056.1 - Magnaporthe grisea	35.3667	96.05	12.5	44.8667
Pc21g20890	strong similarity to NADPH cytochrome P450 oxidoreductase cprA - Aspergillus niger [possible sequencing error]	626.1	2715.6	760.833	2731.97
Pc21g21520	similarity to C-8,7 sterol isomerase - Arabidopsis thaliana	48.5667	133.75	58.4	175
Pc21g22250	similarity to T-2 toxin biosynthesis protein TRI7 - Fusarium sporotrichioides	168.167	494.75	220.433	546.9
Pc21g22260	similarity to cholesterol 7alpha-monooxygenase CYP7 - Oryctolagus cuniculus	106.333	399.925	132.367	391.4
Pc21g22270	strong similarity to cytochrome P450 monooxygenase P450I - Gibberella fujikuroi	51.7	177.325	64.7333	191.2
Pc21g22660	strong similarity to aldehydereductase ALR - Rattus norvegicus	12.0333	41.575	12.0333	29.4667
Pc21g23440	strong similarity to hypothetical aminotransferase SPBC1773.03c - Schizosaccharomyces pombe	66.6333	212.95	34.3333	157.633
Pc22g00110	strong similarity to hypothetical oxidoreductase SPAC977.14c - Schizosaccharomyces pombe	28.8667	532.575	23.7	162.6
Pc22g00120	strong similarity to hypothetical protein mg10417.1 - Magnaporthe grisea	99.1	849.25	39.6333	166.567
Pc22g00130	strong similarity to hypothetical protein 1110_scaffold_1.tfa_440wg - Fusarium graminearum	34	125.375	12.0333	38.2667
Pc22g00240	similarity to short-chain alcohol dehydrogenase adhA - Aspergillus parasiticus	74.1667	272.975	130.4	273.667
Pc22g00270	strong similarity to transcription activator Put3 - Saccharomyces cerevisiae	140.733	337.275	151.867	330.867
Pc22g00670	strong similarity to sorbitol utilization protein sou2 - Candida albicans	109.567	273.6	138.9	292.733
Pc22g00840	strong similarity to 3-isopropylmalate dehydrogenase leu2B - Aspergillus niger	46.0333	327	68.2	279.6
Pc22g01540	strong similarity to hypothetical protein SPBC3B8.06 - Schizosaccharomyces pombe	176.167	454.6	174.533	479.867
Pc22g03060	strong similarity to tartrate transport protein ttuB - Agrobacterium vitis	23.3667	72.525	20.3333	50.2333
Pc22g03710	strong similarity to hypothetical membrane protein YBR043c - Saccharomyces cerevisiae	26.4667	82.35	34.8667	92.8333
Pc22g03940	strong similarity to Succinyl CoA: 3-oxoacid CoA transferase SCOT - Homo sapiens	170.467	775.025	170.2	697.867
Pc22g05400	strong similarity to hypothetical monocarboxylate permease Esbp6 - Saccharomyces cerevisiae	67.1667	266.825	48.1	190.6
Pc22g06830	similarity to inhibitor of endosome-lysosome fusion DotA - Legionella pneumophila	22.2333	90.55	17.0333	67.6667
Pc22g06840	similarity to arylamine N-acetyltransferase - Gallus gallus	33.6	345.85	24.5	223.867
Pc22g07140	strong similarity to hypothetical protein An04g06070 - Aspergillus niger	338.7	3996.32	360.633	3448.07
Pc22g07310	strong similarity to hypothetical protein binA - Aspergillus nidulans	22.7667	184.575	17.2	202.867
Pc22g07320	strong similarity to mycocerosate synthase like protein An02g14970 - Aspergillus niger	57.6667	501.2	17.1667	485.833
Pc22g07330	strong similarity to hypothetical protein An16g06650 - Aspergillus niger	103.9	296.725	135.867	322.333
Pc22g07350	strong similarity to hypothetical protein SPCC757.02c - Schizosaccharomyces pombe	13.6	234.05	188.067	891.567
Pc22g07360	strong similarity to 1,2-dichlorophenol hydroxylase tfdB - Pseudomonas putida	12.0333	199.775	12.0333	293.4
Pc22g07370	strong similarity to hypothetical protein contig_1_168_scaffold_14.tfa_410wg - Aspergillus nidulans	12.0333	197.8	12.0333	334.533
Pc22g07400	strong similarity to hypothetical 2-hydroxyhepta-2,4-diene-1,7-dioate isomerase BH2000 - Bacillus halodurans	36.7333	1180.6	36.5333	1227.87
Pc22g07410	strong similarity to trihydroxytoluene oxygenase dntD - Burkholderia cepacia	94.8333	818.2	96.8667	776
Pc22g08750	strong similarity to mitomycin C translocase mct - Streptomyces lavendulae	12.0333	120.525	12.0333	50.8333
Pc22g08950	strong similarity to cytochrome P450 pisatin demethylase PDAT9 - Nectria haematococca	52.7333	547.85	114.133	873.233
Pc22g09400	strong similarity to aryl-alcohol oxidase precursor aao - Pleurotus eryngii	14.7	32.95	22.0333	60.6
Pc22g09450	strong similarity to hypothetical protein T16K5.230 - Arabidopsis thaliana	12.0333	26.425	12.1667	60.8
Pc22g09710	weak similarity to hypothetical protein PA1213 - Pseudomonas aeruginosa	508	2631.83	285.2	1515.03
Pc22g11360	strong similarity to dihydroxy-acid dehydratase like protein An07g09870 - Aspergillus niger	27.2	154.175	17.8	47.4333
Pc22g13580	strong similarity to diglycosidase related protein like protein An03g00500 - Aspergillus niger	127.967	1308.67	90.8	373.2
Pc22g14520	strong similarity to allantoate permease Dal5 - Saccharomyces cerevisiae	18.8333	62.8	49	116.9
Pc22g14600	strong similarity to ATP-binding cassette multidrug transport protein atrB - Aspergillus nidulans	176	567.175	211.4	631.7
Pc22g15030	strong similarity to peroxisomal 2,4-dienoyl-CoA reductase involved in sporulation Sps19 - Saccharomyces cerevisiae	388.367	813.725	299.133	676.8
Pc22g15140	weak similarity to hypothetical protein SPAC57A7.05 - Schizosaccharomyces pombe	88.7	280.975	62.1667	127
Pc22g15170	strong similarity to propionyl-CoA carboxylase beta chain precursor like protein An15g02830 - Aspergillus niger	14.7667	100.65	12.0333	56.1333
Pc22g15180	strong similarity to pyruvate carboxylase like protein An15g02820 - Aspergillus niger	31.7667	297.3	12.0333	163.367
Pc22g15280	hypothetical protein	12.0333	131.725	12.0333	59.8333
Pc22g15300	similarity to hypothetical scaffold protein CG6385 - Drosophila melanogaster	39.3667	153.025	22.3	51.8333
Pc22g15370	similarity to regulator protein Ppr1 - Saccharomyces cerevisiae	17.6333	49.225	15.0667	53
Pc22g16410	strong similarity to long-chain-fatty-acid acyl-CoA ligase like protein An07g05210 - Aspergillus niger	54.8333	291.45	64.8	217.3
Pc22g16820	weak similarity to hypothetical transcription regulator SPBC530.05 - Schizosaccharomyces pombe	177.767	1502.08	207.067	1673.53
Pc22g17060	strong similarity to hypothetical protein An12g10400 - Aspergillus niger	27.4667	59.7	21.7667	49.6
Pc22g18500	weak similarity to monophenol monooxygenase melC2 - Streptomyces antibioticus	17.3	241.8	14.1667	99.2333
Pc22g18510	weak similarity to integral membrane protein PTH11 - Magnaporthe grisea	54.7667	334.025	44.2667	241.2
Pc22g18600	similarity to serine-type carboxypeptidase precursor cpdS - Aspergillus phoenicis	13.1	59.2	25.4	54.4
Pc22g20270	strong similarity to 4-coumarate-CoA ligase 4CL - Arabidopsis thaliana	186.267	458.8	159.167	389.967
Pc22g20380	strong similarity to aerobactin biosynthesis protein iucB - Escherichia coli	32.8333	90.15	19.8667	40.4
Pc22g20390	strong similarity to multidrug resistance protein atrD - Aspergillus nidulans	33.3	100	19.9667	54.2667
Pc22g20580	strong similarity to multidrug resistance protein Qdr1 - Saccharomyces cerevisiae	52.5333	163.4	45.4333	271.1
Pc22g21550	similarity to alpha-1,6-mannosyltransferase Hoc1 - Saccharomyces cerevisiae	186.767	397	110.367	252
Pc22g22390	strong similarity to AK-toxin production protein Akt3-1 - Alternaria alternata	51.2667	141.375	30.7	104.633
Pc22g22960	strong similarity to hypothetical protein B2J23.80 - Neurospora crassa	24.1	1401.47	33	1306.83
Pc22g23330	strong similarity to ATP-hydrolyzing 5-oxoprolinase - Rattus norvegicus	20.8667	88.825	15.4333	60.4333
Pc22g23340	strong similarity to allantoate permease Dal5 - Saccharomyces cerevisiae	12.0333	46.05	12.0333	34.8333
Pc22g24780	strong similarity to 4-coumarate-CoA ligase 4CL - Arabidopsis thaliana	18.1667	252.325	25.1667	230.533
Pc22g24860	strong similarity to aldehyde dehydrogenase aldA - Aspergillus niger	48.2667	1655.92	35.8667	1735.23
Pc22g25120	strong similarity to hypothetical protein 1141_scaffold_2.tfa_360cg - Fusarium graminearum	14.8	38.225	17.1333	42.2667
Pc24g00750	strong similarity to hypothetical protein An02g07830 - Aspergillus niger	14.6333	65.9	12.6667	67.4667

## Sheet: Group 2 (106 genes)
Name	Description	DS17690 - PAA	DS17690 + PAA	DS50661 - PAA	DS50661 + PAA
Pc01g00030	weak similarity to hypothetical protein An12g08820 - Aspergillus niger	121.533	12.025	53.6	12.0333
Pc06g00210	strong similarity to secretory component IDGF - Sarcophaga peregrina	100.633	13.575	480.633	21.3667
Pc06g00390	strong similarity to hypothetical protein An01g10620 - Aspergillus niger	65.6667	14.475	73.6	17.9333
Pc06g00470	strong similarity to developmental regulatory protein brlA - Aspergillus nidulans	69.6333	22.15	44.7333	19.5
Pc06g00800	strong similarity to 1,3,6,8-tetrahydroxynaphthalene reductase like protein An07g01830 - Aspergillus niger	106.233	51.375	197.133	79.5667
Pc06g01510	similarity to hypothetical protein AAM35689.1 - Xanthomonas axonopodis	25.7	12.025	53.6333	13.5667
Pc06g01530	similarity to hypothetical protein 4 - Streptomyces coelicolor	55.9667	12.025	110.367	12.0333
Pc12g01330	strong similarity to hypothetical protein contig31_part_ii.tfa_1360wg - Aspergillus fumigatus	279.767	54.5	622.367	137.067
Pc12g02950	hypothetical protein	179.367	22.575	72.8	16.3667
Pc12g04570	weak similarity to Wilms tumor susceptibility protein WT1 - Homo sapiens	53.0333	17.525	72.0667	28.7333
Pc12g06450	strong similarity to hypothetical protein contig_1_55_scaffold_3.tfa_110cg - Aspergillus nidulans	99.7667	22.675	868.6	303.367
Pc12g06460	strong similarity to hypothetical protein contig28.tfa_310cg - Aspergillus fumigatus	123.767	17.3	698.067	342.6
Pc12g07300	weak similarity to cyanovirin-N CV-N - Nostoc ellipsosporum	25	12.375	32.2	15.4333
Pc12g10800	strong similarity to endo 1,5-alpha-arabinanase abnA - Aspergillus niger	133.8	12.425	47.9667	12.0333
Pc12g12350	hypothetical protein	58.6333	12.025	30.3667	12.0333
Pc12g15360	hypothetical protein	87.1667	18.225	327.333	147.067
Pc12g15480	strong similarity to hypothetical protein contig_1_93_scaffold_6.tfa_720cg - Aspergillus nidulans	25.0333	12.025	213.467	61.6
Pc12g15660	similarity to hypothetical protein 1168_scaffold_2.tfa_590cg - Fusarium graminearum	26.2	12.35	157.967	60.2667
Pc13g06200	similarity to pyoverdine biosynthesis protein PvcA - Pseudomonas aeruginosa	345.767	36.9	78.9333	18.4
Pc13g08160	hypothetical protein	56.8333	26.45	87.1333	40.6
Pc13g09460	similarity to zonadhesin - Mus musculus	2458.2	646.925	772.4	334.567
Pc13g10310	similarity to sterigmatocystin synthesis transcription regulator aflR - Aspergillus nidulans	660.1	91.15	180.867	71.1667
Pc13g13310	hypothetical protein	94.6333	15.725	35.4	12.0333
Pc13g14240	similarity to hypothetical protein An02g09070 - Aspergillus niger	186.8	92.15	142.1	57.9
Pc13g15360	strong similarity to extracellular triacylglycerol lipase Lip1 - Candida rugosa	121.467	37.175	40.7333	15.3667
Pc13g15370	strong similarity to hypothetical protein contig61.tfa_1360wg - Aspergillus fumigatus	223.267	49.5	40.7333	12.5333
Pc15g01720	similarity to hypothetical membrane protein YMR088c - Saccharomyces cerevisiae	248.167	12.525	180.5	16.1333
Pc15g01730	hypothetical protein	296.167	18.7	214.7	18.9
Pc16g00640	strong similarity to triacylglycerol lipase Lip4 - Candida rugosa	63.3667	18.725	33.6	15.3
Pc16g02580	hypothetical protein	88.2333	20.925	94.1333	33.6667
Pc16g03220	strong similarity to hypothetical protein An09g03750 - Aspergillus niger	388.533	150.85	939.467	385
Pc16g05400	weak similarity to hypothetical protein contig49.tfa_1510wg - Aspergillus fumigatus	29.5667	12.675	222.067	92.6
Pc16g08700	strong similarity to Pcl-like cyclin pclA - Aspergillus nidulans	64.1667	12.025	73.7	16.5667
Pc16g08810	strong similarity to hypothetical protein contig_1_7_scaffold_1.tfa_730wg - Aspergillus nidulans	478.1	215.475	636	256.233
Pc16g09890	hypothetical protein	87.5	24.425	147.9	33.0667
Pc16g09900	strong similarity to cDNA O-methyltransferase mt-I - Aspergillus parasiticus	127.667	46.875	312.7	128.967
Pc16g14590	weak similarity to cyanovirin-N CV-N - Nostoc ellipsosporum	32.3	12.025	120.333	58.9333
Pc17g00320	hypothetical protein	110.967	13.575	364.1	113.4
Pc18g00240	strong similarity to precursor of linoleate diol synthase - Gaeumannomyces graminis	210.4	97.275	488.9	178.333
Pc18g01580	hypothetical protein	667.3	83.125	477.767	101.167
Pc18g01790	hypothetical protein	104.133	12.175	47.2333	12.0333
Pc18g03030	weak similarity to integral membrane protein PTH11 - Magnaporthe grisea	165.067	19.15	78.9667	12.0333
Pc18g04580	weak similarity to hypothetical protein An04g07540 - Aspergillus niger	354.867	12.475	53.8667	12.7
Pc20g03910	weak similarity to hypothetical protein YBR246w - Saccharomyces cerevisiae	115.067	54.65	78.4667	25.2
Pc20g05740	strong similarity to superoxide dismutase (Cu-Zn) 4-2 - Caenorhabditis elegans	430.667	23.525	182.867	24.2667
Pc20g06790	strong similarity to trichothecene 3-O-acetyltransferase TRI101 - Fusarium sporotrichioides	201.867	61.875	165.5	49.6667
Pc20g07030	strong similarity to 1,4-beta-D-arabinoxylan arabinofuranohydrolase axhA - Aspergillus niger	24.1333	12.025	89.5667	37.1
Pc20g07040	similarity to hypothetical Ydr124wp-like protein - Pneumocystis carinii	501.933	180.675	1028.23	442.2
Pc20g07080	strong similarity to hypothetical protein contig1487_1.tfa_2180cg - Aspergillus fumigatus	63.7333	26.625	146.733	60.3
Pc20g12890	similarity to hypothetical protein An08g12140 - Aspergillus niger	89.7	12.775	113.6	38.5333
Pc20g13750	strong similarity to hypothetical protein mg10547.1 - Magnaporthe grisea	131	41.075	191.433	61.9667
Pc20g15490	strong similarity to cytochrome P450 monooxygenase P450I - Gibberella fujikuroi	287.033	44.75	303.867	93.4333
Pc20g15570	similarity to lysosomal protease CLN2 - Rattus norvegicus	201.2	39.125	110.3	42.6667
Pc21g01210	similarity to hypothetical amine transporter SPCC18.02 - Schizosaccharomyces pombe	95.6333	13.5	290.867	32.4667
Pc21g01710	strong similarity to peptide synthase like protein An04g06260 - Aspergillus niger	45.9667	14.075	224	39.3667
Pc21g02330	weak similarity to hypothetical protein T24H10.2 - Caenorhabditis elegans	3262.97	1231.88	2939.03	1354.97
Pc21g02340	similarity to hypothetical protein contig127.tfa_140cg - Aspergillus fumigatus	50.3667	12.825	40.9667	18.7333
Pc21g02590	weak similarity to nitrate reductase (NADPH) niaD - Aspergillus niger	32.8667	12.6	57.5667	22.5
Pc21g03010	strong similarity to molasses resistency protein Rtm1 - Saccharomyces cerevisiae	612.367	89.7	123.967	47.6333
Pc21g03110	strong similarity to hypothetical protein CAD21189.1 - Neurospora crassa	292.967	93.275	420.367	209.667
Pc21g04700	weak similarity to hypothetical protein An13g00570 - Aspergillus niger	83.1333	36.125	136.067	40.0667
Pc21g05000	strong similarity to hypothetical protein An13g00320 - Aspergillus niger	614.933	254.2	748.067	350.967
Pc21g05070	strong similarity to polyketide synthase like protein An09g01860 - Aspergillus niger	65.5333	29.85	879.667	58.5
Pc21g05110	strong similarity to hypothetical protein contig_1_54_scaffold_3.tfa_480wg - Aspergillus nidulans	151.067	66.525	2585.37	416
Pc21g05380	hypothetical protein	866.9	40.35	610.833	70.6
Pc21g08140	strong similarity to hypothetical protein contig_1_107_scaffold_7.tfa_1090cg - Aspergillus nidulans	229.367	65.275	228.9	108
Pc21g11170	strong similarity to triacylglycerol lipase lipI - Geotrichum candidum	258.1	24.3	463	186.1
Pc21g12820	strong similarity to 3-dehydroshikimate dehydratase qa-4 - Neurospora crassa	943.2	312.85	459.933	62.6667
Pc21g12840	strong similarity to hypothetical protein contig_1_153_scaffold_12.tfa_490wg - Aspergillus nidulans	235.3	84.775	197.133	41.7
Pc21g13140	strong similarity to cholinesterase 1 ChE1 - Branchiostoma floridae	96	30.075	83.7333	22.4333
Pc21g14160	alkaline serine protease AAM33821 - Penicillium chrysogenum	510.7	143	171.3	64.7667
Pc21g14950	similarity to hypothetical protein F3E22.6 - Arabidopsis thaliana	406.833	179.4	413.433	114.667
Pc21g15310	weak similarity to hypothetical intracellular protease amidase related enzyme of the ThiJ family CAC2826 - Clostridium acetobutylicum	391.967	71.125	77.2667	36.1
Pc21g15320	similarity to pyoverdine biosynthesis protein PvcA - Pseudomonas aeruginosa	92.4333	12.025	25.9	12.0333
Pc21g15460	strong similarity to maackiain detoxification protein MAK1 - Nectria haematococca	1829.6	653.925	504.6	179.733
Pc21g15470	similarity to mitochondrial 25-hydroxyvitamin D3 24-hydroxylase cP450cc24 - Gallus gallus	742.567	98.6	395.267	85.9333
Pc21g15480	strong similarity to cyclic peptide AM-toxin synthase like protein An03g00650 - Aspergillus niger	1488.17	162.175	687.9	129.467
Pc21g16330	strong similarity to hypothetical cytochrome P450 monooxygenase p450-4 - Gibberella fujikuroi	113.933	28.175	38.7667	18.3333
Pc21g17980	strong similarity to hypothetical protein contig5_part_ii.tfa_2530cg - Aspergillus fumigatus	896.167	144.475	196.933	72.4667
Pc21g18070	weak similarity to suppressor of cdc25 mutations Tfs1 - Saccharomyces cerevisiae	118.167	21.075	34.9667	12.0333
Pc21g21590	strong similarity to glucose transporter rco-3 - Neurospora crassa	88.0667	29.75	254.967	95.7667
Pc21g22040	strong similarity to hypothetical protein contig_1_153_scaffold_12.tfa_510wg - Aspergillus nidulans	78.9667	12.225	235.967	84.8
Pc21g23200	strong similarity to extracellular alpha-glucosidase aglU - Aspergillus niger	133.8	37.85	59	20.4667
Pc21g23770	similarity to rodletless protein rodA - Aspergillus nidulans	620.467	35.9	581.4	23.6
Pc22g01090	strong similarity to hypothetical protein An11g02070 - Aspergillus niger	631.933	85.45	167.7	54.9
Pc22g01100	strong similarity to chitinase 1 precursor cts1 - Coccidioides immitis	3604.3	848.075	1435.17	592.467
Pc22g01850	glucan 1,4-alpha-glucosidase BAC8255 - Penicillium chrysogenum	31.9333	14.075	172.733	64.3667
Pc22g03020	strong similarity to sugar transporter Sut2 - Pichia stipitis	42.0667	19.65	197.167	51.4333
Pc22g05690	strong similarity to hypothetical protein contig12.tfa_1730cg - Aspergillus fumigatus	498.833	186.775	436.4	191.633
Pc22g07130	strong similarity to 4-hydroxyphenylpyruvate dioxygenase HPPD - Mycosphaerella graminicola	106.133	51.9	129.767	37.2
Pc22g09330	hypothetical protein	143.033	60.675	226.1	110.833
Pc22g09430	similarity to nonribosomal peptide synthase MxaA - Stigmatella aurantiaca	108.333	21.375	167.867	30.1333
Pc22g13330	strong similarity to glycerol kinase GK - Mus musculus	291.667	51.525	94.5667	42.8667
Pc22g13960	strong similarity to transmembrane protein PTH11 - Magnaporthe grisea	53.7333	12.3	42.1333	18.7
Pc22g16030	strong similarity to hypothetical protein contig5_part_ii.tfa_1430wg - Aspergillus fumigatus	256.433	46.925	400.667	50.4
Pc22g19920	weak similarity to 35.6K acid phosphatase - Aspergillus nidulans	228.333	23.15	45.9	15.5
Pc22g21690	hypothetical protein	48.2333	17.775	1371.07	176.033
Pc22g21870	similarity to hypothetical protein contig10.tfa_180wg - Aspergillus fumigatus	237.067	91.05	749.433	357.833
Pc22g22540	strong similarity to hypothetical protein contig_1_7_scaffold_1.tfa_90cg - Aspergillus nidulans	44.6667	12.525	35.6667	13.8
Pc22g22810	strong similarity to sulphydryl oxidase Sox from patent EP565172-A1 - Aspergillus niger	645.233	55.525	556.067	85.1333
Pc22g23520	strong similarity to cercosporin transporter CFP - Cercospora kikuchii	373.533	42.475	336.467	52.1
Pc22g24650	strong similarity to hypothetical protein An15g05550 - Aspergillus niger	70.6667	21.025	77.3333	36.6667
Pc22g24680	strong similarity to high-affinity glucose transporter HGT1 - Kluyveromyces lactis	1824.5	735.55	2105.27	979.467
Pc22g24690	weak similarity to hypothetical protein mlr2143 - Mesorhizobium loti	203.433	23.75	70.3667	33.4333
Pc22g24830	strong similarity to carboxyphosphonoenolpyruvate phosphonomutase bcpA - Streptomyces hygroscopicus	3297.97	375.15	1084.9	259.033
Pc22g24850	similarity to hypothetical protein B8J22.030 - Neurospora crassa	217.033	19.675	69.0333	15.8333

## Sheet: Group 3 (119 genes)
Name	Description	DS17690 - PAA	DS17690 + PAA	DS50661 - PAA	DS50661 + PAA
Pc06g00680	strong similarity to heat shock protein hsp30 - Aspergillus nidulans	1144.5	1273.8	78.1333	224.133
Pc06g00690	hypothetical protein	72.9	120.5	38.8	126.333
Pc12g01250	similarity to hypothetical protein An07g01810 - Aspergillus niger	396.3	440.125	40.3667	84.2333
Pc12g01830	strong similarity to allantoate permease Dal5 - Saccharomyces cerevisiae	12.0333	34.475	12.0333	65.3667
Pc12g03690	strong similarity to hypothetical protein contig_1_116_scaffold_8.tfa_30wg - Aspergillus nidulans	151.567	108.575	15.4333	41.7
Pc12g05510	strong similarity to dicarboxylic amino acid permease Dip5 - Saccharomyces cerevisiae	167.233	255	116.6	259.133
Pc12g05790	similarity to hypothetical protein CC3092 - Caulobacter crescentus	404.367	799.875	166.7	574.633
Pc12g07820	similarity to chitosanase csnA - Aspergillus oryzae	1190.87	1569.47	324.633	829.433
Pc12g08550	hypothetical protein	12.0333	12.025	13.3667	29.5667
Pc12g08730	strong similarity to conserved hypothetical protein - Xanthomonas axonopodis	2648.97	2984.8	230.2	989.767
Pc12g08990	similarity to proteinase like protein An12g08560 - Aspergillus niger	23.6	23.375	21.1	44.4333
Pc12g10730	strong similarity to hypothetical protein An18g06380 - Aspergillus niger	12.0333	12.025	28.6333	73.4333
Pc12g11130	strong similarity to hypothetical membrane transport protein SPAC3H1.06c - Schizosaccharomyces pombe [truncated ORF]	12.1	22.85	13.2333	34.8333
Pc12g13130	strong similarity to hypothetical protein SPAC869.06c - Schizosaccharomyces pombe	144.4	215.525	27.5333	111.933
Pc12g13200	strong similarity to hypothetical protein contig46_part_ii.tfa_3260wg - Aspergillus fumigatus	863.933	1413.8	137.7	448.433
Pc12g13210	strong similarity to hypothetical protein SPAC922.05c - Schizosaccharomyces pombe	752.2	1353.47	179.167	390.9
Pc12g14410	strong similarity to hypothetical protein Rv0839 - Mycobacterium tuberculosis	17.6	31.05	15.3667	38.3333
Pc12g14440	strong similarity to hypothetical protein SPBC27B12.12c - Schizosaccharomyces pombe	38.1333	33.875	36.2	73
Pc12g14560	hypothetical protein	407.6	503.025	120.133	258.567
Pc12g15840	strong similarity to hypothetical protein contig_1_51_scaffold_3.tfa_2180cg - Aspergillus nidulans	396.167	320.075	121.267	408.133
Pc12g16010	hypothetical protein	36.1667	56.275	22	49.6
Pc13g02710	strong similarity to multifunctional beta-oxidation protein - Neurospora crassa	460.4	853.375	326.7	758.3
Pc13g06580	strong similarity to root-specific homeotic protein like protein An14g00520 - Aspergillus niger	28.2333	41.125	63.2333	148.7
Pc13g10810	strong similarity to acetoacetyl-CoA synthase acsA - Sinorhizobium meliloti	213.867	409.85	139.267	342.533
Pc13g11270	weak similarity to hypothetical protein YER182w - Saccharomyces cerevisiae	26.9333	49.5	17.8667	40.7333
Pc13g11500	strong similarity to hydrolase, alpha beta fold family - Pseudomonas syringae	26.5667	47.975	12.6667	27.4667
Pc13g12270	strong similarity to 4-coumarate-CoA ligase 4CL - Arabidopsis thaliana	57.3333	133.35	49.3667	108.5
Pc13g14410	strong similarity to hypothetical protein contig42.tfa_690wg - Aspergillus fumigatus	12.0333	20.6	12.0333	27.9
Pc14g00150	strong similarity to lysine permease Lyp1 - Saccharomyces cerevisiae	45.6333	53.975	34.2667	115.1
Pc16g00260	weak similarity to hypothetical protein YGR273c - Saccharomyces cerevisiae	85.9333	167.85	88.6667	183.167
Pc16g00900	strong similarity to hypothetical protein contig10.tfa_380cg - Aspergillus fumigatus	129.5	92.225	204.233	474.867
Pc16g01800	strong similarity to hypothetical neutral amino acid permease - Neurospora crassa	53.5	72.125	71.9667	170.333
Pc16g05190	hypothetical protein	27.9667	12.025	143.7	500.167
Pc16g08950	strong similarity to hypothetical protein contig_1_7_scaffold_1.tfa_820cg - Aspergillus nidulans	49.6667	74.875	26.4667	53.4667
Pc16g09680	strong similarity to hypothetical sterigmatocystin biosynthesis p450 monooxygenase stcB - Aspergillus nidulans	12.0333	19.05	12.8667	28.1333
Pc16g10000	strong similarity to 3-methyl-2-oxobutanoate hydroxymethyltransferase panB - Aspergillus nidulans	37.8667	52.375	27.4333	57.4667
Pc16g12080	strong similarity to allergen rAsp f 4 - Aspergillus fumigatus	2292.5	902.5	151.8	344.3
Pc16g12360	strong similarity to glutathione-dependent formaldehyde dehydrogenase FDH - Methylobacter marinus	25.0667	44.75	18.8333	39.2667
Pc16g13460	strong similarity to RNA helicase Mss116 - Saccharomyces cerevisiae	65.2333	46.75	45.7667	100.367
Pc16g13480	similarity to putative transcription factor CAF32051.1 - Aspergillus fumigatus	12.0333	12.025	16.8333	43.9333
Pc16g13500	weak similarity to integral membrane protein PTH11 from patent WO9913094-A2 - Magnaporthe grisea	60.3333	15.425	17.9667	210.933
Pc16g13510	similarity to multidrug resistance protein Hol1 - Saccharomyces cerevisiae	24.7333	26.925	12.0333	112.4
Pc16g13520	strong similarity to 1,2-dichlorophenol hydroxylase tfdB - Pseudomonas putida	54.3333	80.6	32.3	151.867
Pc16g14220	manganese superoxide dismutase AAC36583 - Penicillium chrysogenum	30.0333	46.275	14.6333	29.9667
Pc16g14230	strong similarity to beta-ketoacyl reductase rhlG - Pseudomonas aeruginosa	139.367	241.125	53.6333	165.6
Pc16g14650	strong similarity to hypothetical protein contig_1_139_scaffold_11.tfa_640wg - Aspergillus nidulans	1648.8	2938.35	764.533	1804.87
Pc17g00430	weak similarity to hypothetical membrane protein YDL218w - Saccharomyces cerevisiae	238.2	264.75	72.4667	208.467
Pc17g00440	weak similarity to retrotransposon Tto1 - Nicotiana tabacum	32.6333	113.075	32.6	170.333
Pc17g00590	strong similarity to retrotransposon Tto1 - Nicotiana tabacum [truncated ORF][putative pseudogene]	45.3667	153.175	66.6333	305.8
Pc18g00680	strong similarity to sphingoid long-chain base resistancy protein Rsb1 - Saccharomyces cerevisiae	18.1667	19.675	33.6667	106.867
Pc18g00700	hypothetical protein	12.0333	12.025	15.4667	32.6667
Pc18g00920	strong similarity to hypothetical protein contig_1_108_scaffold_7.tfa_670cg - Aspergillus nidulans	91.7333	68.5	116.567	264.1
Pc18g03610	weak similarity to canalicular multidrug resistance protein cMrp - Rattus norvegicus	52.6333	68.625	15.7	40.2333
Pc18g04660	strong similarity to serine-type carboxypeptidase F CPD-II - Aspergillus niger	13.7	54.925	21.8333	74.9
Pc18g05530	similarity to 6-hydroxy-D-nicotine oxidase 6-HDNO - Arthrobacter oxidans	310.5	462.675	126.8	256.6
Pc20g00090	similarity to hypothetical protein contig40.tfa_150wg - Aspergillus fumigatus	60.4667	139.7	62.7333	138.1
Pc20g01940	strong similarity to endo-beta-1,4-glucanase A eglA - Aspergillus nidulans	12.0333	17.575	16.9667	36.2
Pc20g02100	strong similarity to hypothetical protein An02g13400 - Aspergillus niger	32.2333	34.325	13.6333	59.5667
Pc20g04500	strong similarity to acetamidase amdS - Aspergillus oryzae [putative pseudogene]	12.0333	12.025	12.0333	27.7
Pc20g05750	strong similarity to levodione reductase like protein An03g05050 - Aspergillus niger	29.7333	48.625	28.0667	71.3667
Pc20g07320	strong similarity to hypothetical protein SPAC922.05c - Schizosaccharomyces pombe	44.6333	63.725	12.0333	24.4
Pc20g08360	strong similarity to hypothetical protein An11g11150 - Aspergillus niger	116.833	82.1	72.6667	150.233
Pc20g10530	weak similarity to pentalenene synthase - Streptomyces sp.	20.4667	38.025	29.2	61.3
Pc20g10870	strong similarity to cytochrome P450 trichodiene oxygenase TRI4 - Fusarium sporotrichioides	125.6	156.65	110.7	230
Pc20g14380	hypothetical protein	41.7	75.4	32.0333	64.8667
Pc20g15060	similarity to aflatoxin biosynthesis regulator aflR - Aspergillus flavus	47.0667	70.35	36.5333	88.8667
Pc20g15140	strong similarity to secreted serine protease 19 kDa CS antigen CS-Ag - Coccidioides immitis	2074.1	2320.28	278.1	856.733
Pc20g15610	similarity to hypothetical protein CC0812 - Caulobacter crescentus	17.6667	22.05	13.9333	29.9333
Pc21g02910	strong similarity to hypothetical protein contig_1_26_scaffold_2.tfa_160wg - Aspergillus nidulans	25.0667	43.2	12.7	38.5
Pc21g04820	similarity to precursor of triacylglycerol lipase like protein An13g00480 - Aspergillus niger [truncated ORF]	571.067	891.55	51.5	120.933
Pc21g05430	strong similarity to cystathionine gamma-lyase - Saccharomyces cerevisiae	64.2333	82.875	29.9333	71.3
Pc21g07890	hypothetical protein	29.2667	31.75	13.1333	26.3667
Pc21g09260	similarity to hypothetical protein mg05764.1 - Magnaporthe grisea	146.633	19.9	23.5667	227.167
Pc21g09950	strong similarity to hypothetical protein 1194_scaffold_2.tfa_90cg - Fusarium graminearum	57.5	86.375	25.2333	58.8
Pc21g10440	strong similarity to high-affinity nicotinic acid permease Tna1 - Saccharomyces cerevisiae	12.0333	40.4	12.0333	30.1667
Pc21g10590	strong similarity to carbonic anhydrase pca1 - Porphyridium purpureum	139.567	96.7	70.9333	181.9
Pc21g12300	similarity to hypothetical protein mg10871.1 - Magnaporthe grisea	111.1	66.1	200.167	455.167
Pc21g13000	hypothetical protein	19.3667	37.675	17.0667	81.0667
Pc21g13520	weak similarity to hypothetical protein YKL051w - Saccharomyces cerevisiae	136.5	167.6	42.7	90.5667
Pc21g14150	hypothetical protein	73.5333	20.3	96.5333	255.467
Pc21g14320	similarity to ubiquitin carboxyl-terminal hydrolase uch2p - Schizosaccharomyces pombe	117.333	134.6	106.7	221
Pc21g14380	similarity to hypothetical protein SPBC31F10.02 - Schizosaccharomyces pombe	196.767	370.675	149.1	346.567
Pc21g14780	strong similarity to hypothetical protein An16g01890 - Aspergillus niger	49.6667	103.525	15.7	43.5667
Pc21g17590	strong similarity to acyl-CoA dehydrogenase like protein An17g01150 - Aspergillus niger	838.733	1248.65	431.467	873.5
Pc21g19600	strong similarity to hypothetical protein 1329_scaffold_5.tfa_150cg - Fusarium graminearum	175.7	323.85	37.8333	152.267
Pc21g20080	strong similarity to hypothetical methyltransferase AAO34671.1 - Gibberella zeae	43.2667	65.7	47.2667	106.933
Pc21g20870	weak similarity to hypothetical protein CAC28695.1 - Neurospora crassa	188.767	338.55	151.067	317.233
Pc21g21280	strong similarity to methyl sterol oxidase Erg25 - Saccharomyces cerevisiae	542.167	971.5	44.1	206.8
Pc21g21280	Pc21g21280 strong similarity to methyl sterol oxidase Erg25 - Saccharomyces cerevisiae	579.067	951.3	46.2333	212.367
Pc21g21280	Pc21g21280 strong similarity to methyl sterol oxidase Erg25 - Saccharomyces cerevisiae	489.767	815.8	29.9	147.167
Pc21g21810	strong similarity to levodione reductase lvr - Corynebacterium aquaticum	154.367	241.25	138.333	281.867
Pc21g22230	strong similarity to hypothetical protein 1158_scaffold_2.tfa_20wg - Fusarium graminearum	103.067	198.3	166.767	345.133
Pc21g22240	similarity to cholesterol 7alpha-monooxygenase CYP7 - Oryctolagus cuniculus	49.2	87.75	193.367	444.2
Pc22g00910	strong similarity to tryptophan synthase Trp5 - Saccharomyces cerevisiae	17.6667	16.75	14.4333	128.4
Pc22g03660	strong similarity to isocitrate lyase acuD - Aspergillus nidulans	456.367	509.825	112.867	344.267
Pc22g04660	strong similarity to iron and manganese transporter Ccc1 - Saccharomyces cerevisiae	37.5	30.9	29.1333	77.0333
Pc22g06500	strong similarity to hypothetical neutral amino acid permease - Neurospora crassa	95.3667	190.15	36.2667	105.233
Pc22g07340	weak similarity to transcription activator Put3 - Saccharomyces cerevisiae	12.0333	21.45	12.0333	31.9333
Pc22g08520	weak similarity to heparanase - Homo sapiens	1417.9	1718	566.267	1189.97
Pc22g09380	strong similarity to glycosylphosphatidylinositol-anchored beta(1-3)glucanosyltransferase gel3 - Aspergillus fumigatus	377.833	429.775	238.2	563.533
Pc22g09440	similarity to aspartic proteinase Yps3 - Saccharomyces cerevisiae	37.5667	59.05	238.033	589.633
Pc22g09680	similarity to hypothetical protein PA4204 - Pseudomonas aeruginosa	575.4	1100.42	76.7	238.167
Pc22g13590	strong similarity to hypothetical protein - Gloeobacter violaceus	877.667	456	204.633	451.633
Pc22g14900	phenylacetyl-CoA ligase pclA - Penicillium chrysogenum	219.7	372.55	174.5	353.5
Pc22g15890	strong similarity to hypothetical protein contig5_part_ii.tfa_1570wg - Aspergillus fumigatus	71.7333	207.325	43.8333	133.8
Pc22g16690	strong similarity to hydroxymethylbilane synthase Hem3 - Saccharomyces cerevisiae	42.8	107.675	25.7	58.0667
Pc22g20810	strong similarity to hypothetical protein contig31_part_i.tfa_2300wg - Aspergillus fumigatus	17.6	35.725	12.0333	24.4333
Pc22g22290	strong similarity to IgE-binding protein - Aspergillus fumigatus	1417.9	1970.83	354	930.133
Pc22g23020	strong similarity to hypothetical protein contig1469.tfa_640wg - Aspergillus fumigatus	199.367	429.6	171.167	383.533
Pc22g23040	strong similarity to ferric cupric reductase Fre2 - Saccharomyces cerevisiae	109.6	331.3	79.6667	214.433
Pc22g23180	strong similarity to hypothetical protein An03g06340 - Aspergillus niger	21.5667	42.95	14.3667	29.9667
Pc22g23500	strong similarity to bifunctional cytochrome P450rm - Rhodotorula minuta	95.6	137.2	34.6	110.767
Pc22g24140	similarity to membrane protein Tpo2 - Saccharomyces cerevisiae [truncated ORF][putative pseudogene]	27.9333	27.55	16.8	37.4
Pc22g25770	weak similarity to integral membrane protein PTH11 - Magnaporthe grisea	63	76.725	21.3	52.2333
Pc22g26000	weak similarity to retrotransposon Tto1 - Nicotiana tabacum	33.8333	38.225	14.6333	31.8667
Pc22g26000	weak similarity to retrotransposon Tto1 - Nicotiana tabacum	32.4	40.5	16.3	34.5
Pc23g00180	hypothetical protein	173.267	299.95	212.633	451.5
Pc23g00590	similarity to ankyrin repeat protein E4_2 - Synthetic construct	72.9333	102.05	22.8	60.7
Pc24g01930	weak similarity to retrotransposon Tto1 - Nicotiana tabacum	164.833	136.675	69.9667	233.333

## Sheet:  Group 4 (137 genes)
Name	Description	DS17690 - PAA	DS17690 + PAA	DS50661 - PAA	DS50661 + PAA
Pc06g00280	strong similarity to enoyl reductase of the lovastatin biosynthesis lovC - Aspergillus terreus	211.867	241.475	54.8667	25.6333
Pc06g00910	strong similarity to hypothetical protein An01g13370 - Aspergillus niger	330.833	339.4	767.633	365.7
Pc06g01500	strong similarity to hypothetical protein An12g02740 - Aspergillus niger	63.5333	35.05	104.133	26.1333
Pc06g01520	strong similarity to hypothetical protein 1323_scaffold_5.tfa_400cg - Fusarium graminearum	20.9333	12.025	66.7667	12.0333
Pc06g01540	strong similarity to saframycin Mx1 synthase safA - Myxococcus xanthus	16.8	12.025	47.7667	12.0333
Pc12g00210	strong similarity to quinate transport protein qutD - Aspergillus nidulans	571.333	1262.1	409.867	103.3
Pc12g00530	strong similarity to hypothetical protein B24P7.110 - Neurospora crassa	22.5	20.7	114.467	50.8333
Pc12g00560	strong similarity to hypothetical verprolin related protein encoded by B24P7.40 - Neurospora crassa	479.8	270.55	470.733	201.033
Pc12g01900	strong similarity to nuclear migration factor nudF - Aspergillus nidulans	126.7	66.85	212.633	104.467
Pc12g02080	strong similarity to glucose transporter rco-3 - Neurospora crassa	113.3	87.6	191.5	77.7667
Pc12g02420	strong similarity to hypothetical UDP-glucose,sterol transferase gstA - Aspergillus oryzae	14.1667	12.025	37	12.0333
Pc12g02490	similarity to hypothetical protein SPAC23H3.04 - Schizosaccharomyces pombe	50.2	36.6	305.967	142.4
Pc12g02960	strong similarity to hypothetical protein 1384_scaffold_6.tfa_150cg - Fusarium graminearum	82.7667	77.8	76.9667	30.8
Pc12g05560	similarity to vegetative incompatibility factor het-e1 - Podospora anserina [putative sequencing error]	64.9333	63.675	66.6667	31.2667
Pc12g05990	strong similarity to hypothetical protein all4736 - Nostoc sp.	149.7	91.25	162.233	75.6667
Pc12g06060	strong similarity to hypothetical protein contig14.tfa_270cg - Aspergillus fumigatus	12.0333	12.025	26.3333	12.0333
Pc12g06300	strong similarity to hypothetical oxidoreductase of the short-chain dehydrogenase reductase family - Deinococcus radiodurans	62.9	55.575	896.933	115.433
Pc12g06310	strong similarity to aristolochene synthase Ari1 - Penicillium roqueforti	12.2667	12.025	521.167	51.9
Pc12g06320	similarity to hydroquinone oxidase mcrA - Streptomyces lavendulae	12.0333	12.025	271.333	36
Pc12g06330	similarity to hypothetical short chain alcohol dehydrogenase cta - Cucumis sativus	12.0333	12.025	390.833	38.1333
Pc12g06340	strong similarity to hypothetical cytochrome P450 monooxygenase p450-4 - Gibberella fujikuroi	12.0333	12.025	264.067	29.7667
Pc12g06350	strong similarity to hypothetical cytochrome P450 protein 2E4.050 - Neurospora crassa	25.7333	22.775	410.767	59.1667
Pc12g06370	similarity to trichothecene 3-O-acetyltransferase TRI101 - Fusarium sporotrichioides	12.2333	12.025	394.367	34
Pc12g06380	strong similarity to hypothetical protein contig_1_55_scaffold_3.tfa_70wg - Aspergillus nidulans	12.0333	12.025	373.233	51.2
Pc12g06390	hypothetical protein	12.0333	12.025	154.233	29.4667
Pc12g06400	strong similarity to cytochrome P450 monooxygenase avnA - Aspergillus parasiticus	12.2333	12.025	206.533	26.3
Pc12g06430	strong similarity to precursor of alpha-amylase A - Aspergillus niger	106.667	59.55	681.567	93.8333
Pc12g06490	similarity to hypothetical protein contig_1_108_scaffold_7.tfa_130wg - Aspergillus nidulans [putative pseudogene]	18.5333	12.025	44	21.4333
Pc12g07090	strong similarity to GABA permease Uga4 - Saccharomyces cerevisiae	18.3333	12.025	25.8333	12.0333
Pc12g07500	strong similarity to alpha-1,3-glucanase mutA - Penicillium purporogenum	982.067	130.425	260.467	81.0667
Pc12g09530	strong similarity to beta-carotene 15,15-dioxygenase beta-CD - Mus musculus	12.7333	12.7	45.3	12.0333
Pc12g11420	similarity to hypothetical AAA-ATPase AAR34299.1 - Geobacter sulfurreducens	18.6667	12.025	91.7	43.9333
Pc12g11830	strong similarity to hypothetical protein An02g05760 - Aspergillus niger	19.0667	21.1	53.8333	22.7667
Pc12g12190	strong similarity to hypothetical zinc-finger protein flbC - Aspergillus nidulans	24	15.3	92.6	31.4667
Pc12g13330	strong similarity to mutanase mutA - Penicillium purporogenum	980.667	205.925	398.633	146.1
Pc12g14370	strong similarity to lysine permease Lyp1 - Saccharomyces cerevisiae	260.233	528.575	53.7	24.5667
Pc12g16430	strong similarity to oxidoreductase of short-chain ORF11 - Streptomyces coelicolor	18.2	17.225	40.3	15.7667
Pc13g00590	hypothetical protein	23.9333	12.025	47.2667	12.0333
Pc13g01220	similarity to hypothetical protein ncu09467.1 - Neurospora crassa	12.4	12.025	158.367	52.3667
Pc13g05900	strong similarity to sulfur dioxygenase like protein An04g09670 - Aspergillus niger	59.6	348.5	40.6333	16.9
Pc13g07100	strong similarity to hypothetical protein CAD16864.1 - Ralstonia solanacearum [putative sequencing error]	14.4	12.025	182.833	34.9333
Pc13g07200	strong similarity to carboxylic acid transport protein Jen1 - Saccharomyces cerevisiae	102.833	58.5	126.8	43.9
Pc13g08140	strong similarity to hypothetical protein contig1488_2.tfa_1050cg - Aspergillus fumigatus	806.6	561.125	734.933	283.333
Pc13g08150	similarity to hypothetical protein An04g03190 - Aspergillus niger	219.433	139.425	212.933	94.7333
Pc13g08560	strong similarity to hypothetical protein An14g02830 - Aspergillus niger	31.8	20.4	29.9667	12.0333
Pc13g09280	strong similarity to hypothetical protein An02g06790 - Aspergillus niger	12.0333	13	50.5333	19.5667
Pc13g10890	similarity to hypothetical protein PA1213 - Pseudomonas aeruginosa	305.2	367.05	27.1333	12.0333
Pc13g11540	strong similarity to hypothetical oxidoreductase of the short-chain dehydrogenase reductase family - Deinococcus radiodurans [putative sequencing error]	14.7	14.8	28.5	12.0333
Pc13g12200	strong similarity to hypothetical protein mg03391.1 - Magnaporthe grisea	48.5667	60.1	80.9	32.2
Pc13g12890	strong similarity to mitogen-activated protein kinase sty1p - Schizosaccharomyces pombe	15.3	12.025	199.433	76.7667
Pc13g13870	hypothetical protein	60.1	12.35	2924.97	599.567
Pc13g14920	strong similarity to hypothetical protein An09g01070 - Aspergillus niger	275.567	841.825	125.2	15.9
Pc13g14930	strong similarity to hypothetical sterigmatocystin biosythesis monooxygenase stcW - Aspergillus nidulans	79.9	530.75	62.8	12.0333
Pc13g15210	strong similarity to hypothetical protein contig_1_67_scaffold_4.tfa_270wg - Aspergillus nidulans	12.0333	12.025	35.8333	16.5667
Pc13g15220	similarity to hypothetical protein 1129_scaffold_1.tfa_10wg - Fusarium graminearum	16.7333	15.4	176.333	75.2333
Pc15g00910	strong similarity to salicylate hydroxylase nahW - Pseudomonas stutzeri	302.467	33.225	42.9667	16.2333
Pc16g00300	strong similarity to mitochondrial RNA splicing protein Mrs2 - Saccharomyces cerevisiae	23.8333	15.725	34.4333	16.0333
Pc16g00500	strong similarity to hypothetical membrane protein YIL166c - Saccharomyces cerevisiae	178.1	716.75	32.1	13.1
Pc16g03100	weak similarity to positive regulator qa-1F - Neurospora crassa	12.0333	12.025	26.3	12.1667
Pc16g08820	similarity to hypothetical protein contig_1_7_scaffold_1.tfa_740cg - Aspergillus nidulans	74	53.7	61.2333	19.8
Pc16g09880	similarity to salicylate hydroxylase sal - Pseudomonas putida	63.4	32.225	114.933	26.5667
Pc16g09930	strong similarity to FK520 biosynthetic gene cluster polyketide synthase like protein An12g02750 - Aspergillus niger	12.0333	12.025	37	12.4667
Pc16g09940	strong similarity to hypothetical protein 1324_scaffold_5.tfa_120cg - Fusarium graminearum	12.5667	12.025	181.433	63.1667
Pc16g11190	weak similarity to hypothetical protein mg09829.1 - Magnaporthe grisea	12.7333	12.025	52.0667	21.4333
Pc16g12480	similarity to hypothetical protein AAM35689.1 - Xanthomonas axonopodis	42.7333	24.925	27.5667	12.8667
Pc16g14350	similarity to hypothetical transcriptional regulator FCR1 - Candida albicans	23.8667	14	60.4667	18.1667
Pc17g00780	hypothetical protein	1248.3	651.275	2263.73	984.1
Pc18g02780	strong similarity to hypothetical protein contig1488_2.tfa_1170cg - Aspergillus fumigatus	3341.47	3891.43	2350.67	1117.57
Pc18g04610	weak similarity to hypothetical protein SPAC56E4.07 - Schizosaccharomyces pombe	27.5	12.325	45.2333	22.5
Pc18g05100	strong similarity to carboxyphosphonoenolpyruvate phosphonomutase bcpA - Streptomyces hygroscopicus	57.7667	15.825	27.6	12.8333
Pc18g06160	similarity to positive sulphur regulator CYS3 - Neurospora crassa	397.2	539.675	328.467	149.567
Pc19g00750	similarity to hypothetical protein - Oryza sativa	12.0333	12.025	32.1	12.0333
Pc20g01200	strong similarity to hypothetical protein An03g04950 - Aspergillus niger	22.8333	12.425	90.6667	32.0667
Pc20g02780	strong similarity to hypothetical protein PA3829 - Pseudomonas aeruginosa	12.0333	12.025	212.233	56.8667
Pc20g03900	strong similarity to hypothetical amine transporter SPCC18.02 - Schizosaccharomyces pombe	482.733	274	476.7	170.533
Pc20g04630	strong similarity to hypothetical protein contig_1_110_scaffold_8.tfa_760cg - Aspergillus nidulans	12.0333	12.025	33.9	12.0333
Pc20g05110	hypothetical protein	48.2667	35.75	163.033	72.7667
Pc20g06210	strong similarity to Fe(II)-dependent sulfonate alpha-ketoglutarate dioxygenase YLL057c - Saccharomyces cerevisiae	445	1790.6	119.967	13.8667
Pc20g07020	endo-1,4-beta-xylanase A precursor XylP - Penicillium chrysogenum	12.0333	12.025	32.7667	12.0333
Pc20g07120	strong similarity to hypothetical protein An06g00470 - Aspergillus niger	94.3667	146.4	181	85.4
Pc20g09590	strong similarity to urea amidolyase Dur1 - Saccharomyces cerevisiae	12.0333	12.025	102.2	12.0333
Pc20g09600	similarity to transcription factor Aro80 - Saccharomyces cerevisiae	39.4333	33	142.233	44.6333
Pc20g10420	similarity to hypothetical protein mg04362.1 - Magnaporthe grisea	12.0333	12.025	154	72.0667
Pc20g10820	strong similarity to glucose transporter rco-3 - Neurospora crassa	12.0333	12.025	51.4	12.0333
Pc20g13600	strong similarity to hypothetical protein contig_1_104_scaffold_7.tfa_590cg - Aspergillus nidulans	156.7	102	1545.73	560.467
Pc20g13730	weak similarity to hypothetical protein An01g11500 - Aspergillus niger	229.767	102.15	259.8	93.8333
Pc20g13740	similarity to hypothetical protein BAB55393.1 - Homo sapiens	130.133	56.725	158.033	69.5667
Pc20g14090	strong similarity to O-methylsterigmatocystin oxidoreductase ordA - Aspergillus parasiticus	12.0333	12.025	35	12.0333
Pc20g14960	hypothetical protein	68.9	36.975	223.967	81.8667
Pc21g00570	strong similarity to hypothetical protein mg07911.1 - Magnaporthe grisea	103.767	124.75	95.6667	46.4667
Pc21g00820	strong similarity to hypothetical protein An07g04620 - Aspergillus niger	1501.8	827.425	1311.5	533.033
Pc21g00950	similarity to hypothetical protein contig_1_168_scaffold_14.tfa_260wg - Aspergillus nidulans	436.1	328.025	579.867	229.867
Pc21g00960	strong similarity to lovastatin diketide synthase lovF - Aspergillus terreus	138.133	116.275	166.267	68.2
Pc21g01690	strong similarity to hypothetical membrane protein YOL119c - Saccharomyces cerevisiae	33.6667	23.85	239.733	57.6333
Pc21g01700	similarity to mitochondrial respiratory function protein Mrf1 - Saccharomyces cerevisiae	13.2667	12.025	78.7667	16.4
Pc21g04750	similarity to aflatoxin biosynthesis regulatory protein aflR - Aspergillus parasiticus	50.7333	39.325	136.067	57.1333
Pc21g05060	strong similarity to salicylate hydroxylase nahW - Pseudomonas stutzeri	182.033	68.25	1890.1	162.133
Pc21g05080	strong similarity to lovastatin diketide synthase lovF - Aspergillus terreus	93.8333	38.4	1334.8	100.067
Pc21g05100	strong similarity to membrane protein Tpo2 - Saccharomyces cerevisiae	23.6667	14.025	421	32.9333
Pc21g05850	strong similarity to allantoate permease Dal5 - Saccharomyces cerevisiae	127.333	554.325	48.7667	12.0333
Pc21g08290	strong similarity to hypothetical protein contig49.tfa_1040wg - Aspergillus fumigatus	117.7	67.1	267.1	122.533
Pc21g09300	strong similarity to gamma-glutamyl transpeptidase GGT1 - Homo sapiens	43.5	68	216.367	95.6
Pc21g09760	hypothetical protein	25.8667	12.025	35	12.0333
Pc21g10540	similarity to hypothetical protein An15g07790 - Aspergillus niger	12.0333	12.025	84.8333	12.8667
Pc21g12810	similarity to thiamine repressible gene thi1p - Schizosaccharomyces pombe	15.0333	12.025	34.4333	12.0333
Pc21g12830	strong similarity to hypothetical amine transporter SPCC18.02 - Schizosaccharomyces pombe	156.867	93.625	156.233	37.8667
Pc21g13910	strong similarity to hypothetical protein contig1493_1.tfa_1660cg - Aspergillus fumigatus	47.6333	46.525	464.067	96
Pc21g14100	strong similarity to hypothetical protein An14g02980 - Aspergillus niger	72.1667	16.3	431.367	208.433
Pc21g14290	strong similarity to hypothetical protein An12g07300 - Aspergillus niger	12.1	36.6	122.867	61.4
Pc21g14800	similarity to hypothetical protein contig_1_168_scaffold_14.tfa_210cg - Aspergillus nidulans	17.8667	12.025	222.4	103.233
Pc21g15200	weak similarity to hypothetical protein An07g01930 - Aspergillus niger	12.0333	12.025	36.5333	13.1667
Pc21g15210	hypothetical protein	12.0333	12.025	28.6667	13.9667
Pc21g15330	strong similarity to hypothetical protein An02g10060 - Aspergillus niger	272.9	36.575	60.3333	20.9
Pc21g17090	strong similarity to amidase - Rhodococcus sp.	14.2667	18.45	84.1667	14.2
Pc21g18750	hypothetical protein	17.9333	12.4	51.1	25.5
Pc21g18810	similarity to hypothetical protein An02g09830 - Aspergillus niger	15.1333	12.025	66.5667	12.3667
Pc21g19360	sulfate permease SutA - Penicillium chrysogenum	38.5	51.4	28.1333	12.0333
Pc21g20170	weak similarity to glycogen synthase - Sulfolobus acidocaldarius	252.567	144.525	353.833	155
Pc21g22430	strong similarity to p-nitrobenzyl esterase pnbA - Bacillus subtilis	42.4	50.6	64.8	26.1333
Pc22g01020	strong similarity to choline sulfatase betC - Sinorhizobium meliloti	402.5	513.8	85.7	39.9667
Pc22g01150	strong similarity to nitrilotriacetate monooxygenase component A - Mesorhizobium loti	157.767	502.9	45.9	12.0333
Pc22g03030	similarity to hypothetical protein contig_1_83_scaffold_5.tfa_50wg - Aspergillus nidulans	21.5333	12.025	679.4	176.1
Pc22g08110	strong similarity to cytochrome P450 eln2 - Coprinus cinereus	108.933	81.55	199.2	80.3333
Pc22g08230	hypothetical protein	12.0333	12.025	462.967	99.8
Pc22g08240	strong similarity to hypothetical protein - Danio rerio	44.9333	50.55	134.133	51.3333
Pc22g13780	strong similarity to hypothetical protein brt1 - Schizophyllum commune	252.133	168.35	204.9	101.9
Pc22g14660	similarity to surface layer protein - Bacillus cereus	12.0333	12.025	26.2333	12.6
Pc22g16310	similarity to hypothetical protein contig5_part_i.tfa_940wg - Aspergillus fumigatus	13	13.25	49.8667	23.5667
Pc22g16590	similarity to choline permease Hnm1 - Saccharomyces cerevisiae	55.2	12.5	26.9333	12.4
Pc22g16830	strong similarity to lactone-specific esterase estf1 - Pseudomonas fluorescens	66.6	39.125	88.0333	32.1
Pc22g17170	similarity to hypothetical protein SPAC13C5.04 - Schizosaccharomyces pombe	291.233	197.75	445.6	211.567
Pc22g17190	similarity to hypothetical protein contig_1_46_scaffold_3.tfa_230wg - Aspergillus nidulans	14.2	12.475	189.467	79.4333
Pc22g22630	similarity to integral membrane protein PTH11 - Magnaporthe grisea	247.933	30.3	53.7	16.6333
Pc22g23460	similarity to ferric cupric reductase Fre2 - Saccharomyces cerevisiae	507.967	336.25	404.6	175.767
Pc22g24660	similarity to hypothetical protein mg07603.1 - Magnaporthe grisea	452.967	234.6	563.567	182.6
Pc22g25490	strong similarity to hypothetical protein An01g05100 - Aspergillus niger	22.4	12.025	31.3333	12.0333
Pc24g00500	similarity to hypothetical protein An09g03310 - Aspergillus niger	62.5333	36.775	78.9667	37.4333

## Sheet: Group 5 (220 genes)
	Description
Pc06g00650_at	strong similarity to hypothetical protein 1147_scaffold_2.tfa_40cg - Fusarium graminearum	DS17690 - PAA	DS17690 + PAA	DS50661 - PAA	DS50661 + PAA
Pc06g01480	strong similarity to maltose transport protein Mal31 - Saccharomyces cerevisiae	458.9	1161.1	731.667	910.4
Pc06g01670	strong similarity to hypothetical protein AAL60010.1 - Arabidopsis thaliana	61.4	155.225	58.2333	105.6
Pc08g00010	strong similarity to hypothetical protein mg05551.1 - Magnaporthe grisea	20.9667	58.7	49.3667	50.6333
Pc12g00210	strong similarity to quinate transport protein qutD - Aspergillus nidulans	571.333	1262.1	409.867	103.3
Pc12g00450	weak similarity to hypothetical protein PA2336 - Pseudomonas aeruginosa	34.8667	129.375	40.2667	59.8333
Pc12g00460	strong similarity to multidrug resistance protein fnx1p - Schizosaccharomyces pombe	17.9333	40.875	26.6667	41.8
Pc12g01140	strong similarity to alcohol dehydrogenase alcB - Aspergillus nidulans	12.0333	31.975	12.0333	23.6667
Pc12g02670	strong similarity to hypothetical protein mg05066.1 - Magnaporthe grisea	15.2333	42.8	58.9	58.3333
Pc12g03630	strong similarity to beta-glucosidase bgln - Candida molischiana	51.8	117.425	70.9333	89.1667
Pc12g05530	similarity to hypothetical glutathione S-transferase BAB68404.1 - Gibberella fujikuroi	21.4	67.25	131.233	171.633
Pc12g06200	strong similarity to hypothetical glutathione S-transferase CAA19067.1 - Schizosaccharomyces pombe	67.5667	245.575	49.6	27.0333
Pc12g06820	strong similarity to hypothetical protein BAA10688.1 - Synechocystis sp.	24.0667	56.525	12.0333	20.9667
Pc12g07050	strong similarity to polyamine transport protein Tpo1 - Saccharomyces cerevisiae	38.5333	102.325	46	64.2333
Pc12g07750	strong similarity to hypothetical protein contig_1_46_scaffold_3.tfa_190cg - Aspergillus nidulans	14	184.75	12.0333	12.0333
Pc12g08300	strong similarity to precursor of tannase - Aspergillus oryzae	35.5667	79.9	32.4667	47.3667
Pc12g08860	weak similarity to thyroid hormone-binding protein mu-crystallin Crym - Homo sapiens	78.9667	187.2	86.9333	155.3
Pc12g09570	strong similarity to integral membrane protein PTH11 - Magnaporthe grisea	48.8333	110.85	174.6	162.433
Pc12g11140	strong similarity to hypothetical protein SC8D11.11 - Streptomyces coelicolor	14.6333	81.7	91.5667	54.4
Pc12g11990	strong similarity to fluconazole resistance transporter Flr1 - Saccharomyces cerevisiae	63.1	214.45	43.2333	79.2333
Pc12g12020	similarity to lactoylglutathione lyase glyoxalase-I - Lycopersicon esculentum	23.2	55.725	34.6	52.1667
Pc12g13110	strong similarity to hypothetical protein SPAC227.14 - Schizosaccharomyces pombe	21.7	54.025	34.8	51.6333
Pc12g13280	strong similarity to hypothetical protein encoded by all1319 - Nostoc sp.	52.9333	159.125	64.5	121.7
Pc12g13310	strong similarity to starvation-sensing protein like protein An04g02760 - Aspergillus niger	36.2	128.125	31.8667	61.0333
Pc12g13540	strong similarity to quinate transport protein qutD - Aspergillus nidulans	147.867	360.1	304.967	247.4
Pc12g14180	strong similarity to urea transport protein Dur3 - Saccharomyces cerevisiae	13.1667	60.675	12.0333	12.0333
Pc12g14200	similarity to enoyl reductase of the lovastatin biosynthesis lovC - Aspergillus terreus	196.233	407.175	89.1667	132.933
Pc12g14370	strong similarity to lysine permease Lyp1 - Saccharomyces cerevisiae	260.233	528.575	53.7	24.5667
Pc12g14510	strong similarity to hypothetical protein contig_1_55_scaffold_3.tfa_710cg - Aspergillus nidulans	14.8	35	13.9333	21.1667
Pc12g14970	similarity to hypothetical conserved protein 99H12.80 - Neurospora crassa	81.7667	180.325	106.1	143.933
Pc13g01890	strong similarity to acyl-CoA synthase like protein An18g03800 - Aspergillus niger	132	391.125	227.367	427.7
Pc13g02060	similarity to hypothetical protein SPCC757.02c - Schizosaccharomyces pombe	12.0333	26.5	12.0333	22.2
Pc13g02360	hypothetical protein	12.0333	24.8	45.0333	49.3667
Pc13g04180	similarity to 7alpha-cephem-methoxylase subunit cmcJ - Streptomyces lactamdurans	13.2	47.8	12.0333	12.0333
Pc13g05900	strong similarity to sulfur dioxygenase like protein An04g09670 - Aspergillus niger	59.6	348.5	40.6333	16.9
Pc13g08100	similarity to cutinase precursor cutA - Fusarium solani	13.6667	35.225	37.7333	46.4667
Pc13g09130	strong similarity to beta-glucosidase bgl4 - Humicola grisea	89.6333	186.525	86.0667	152.9
Pc13g09890	weak similarity to cercosporin resistance protein crg1 - Cercospora nicotianae	19.7	43.025	12.6	23.5667
Pc13g10520	strong similarity to hypothetical protein yraM - Bacillus subtilis	43.1667	87.125	33.7	59.9
Pc13g11150	similarity to protein PRIB - Lentinus edodes	29.5333	67.65	16.1333	23.7333
Pc13g11930	strong similarity to acyl CoA dehydrogenase aidB - Escherichia coli	51.3667	108.4	149.167	159.533
Pc13g12080	similarity to acetyl-hydrolase chnC - Acinetobacter sp.	180.3	440.225	224.067	338.2
Pc13g12700	strong similarity to glucose permease Rgt2 - Saccharomyces cerevisiae	230.533	462.55	564.267	576.033
Pc13g13290	strong similarity to succinat-CoA ligase alpha chain Lsc1 - Saccharomyces cerevisiae	88.8333	266.15	74.0667	141.6
Pc13g14090	similarity to hypothetical suppressor of bem1 bud5 bem46p - Schizosaccharomyces pombe	61.2667	132.05	55.5667	83.3333
Pc13g14440	strong similarity to cutinase transcription factor 1 CTF1-alpha - Fusarium solani	13.7333	29.9	14.8	23.3667
Pc13g14920	strong similarity to hypothetical protein An09g01070 - Aspergillus niger	275.567	841.825	125.2	15.9
Pc13g14930	strong similarity to hypothetical sterigmatocystin biosythesis monooxygenase stcW - Aspergillus nidulans	79.9	530.75	62.8	12.0333
Pc13g14940	strong similarity to hypothetical short chain dehydrogenase SPCC736.13 - Schizosaccharomyces pombe	12.0333	61.725	12.0333	12.0333
Pc13g15280	similarity to integral membrane protein PTH11 - Magnaporthe grisea	100.2	283.775	104.367	178
Pc13g15880	strong similarity to hypothetical oxidoreductase PA0147 - Pseudomonas aeruginosa	101.533	251.65	71.7333	76.3667
Pc14g00020	weak similarity to hypothetical transcription regulator protein - Schizosaccharomyces pombe	153.167	343.55	116.867	104.067
Pc14g00030	weak similarity to hypothetical protein PA1213 - Pseudomonas aeruginosa	170.533	711.275	194.033	113.933
Pc14g00060	strong similarity to allantoate permease Dal5 - Saccharomyces cerevisiae	30.1333	70.825	21.3667	27.5667
Pc14g00320	strong similarity to alkane-inducible cytochrome P450 gene ALK1 - Yarrowia lipolytica	219.7	560.975	232.867	341.2
Pc14g00400	strong similarity to allantoate permease Dal5 - Saccharomyces cerevisiae	479.6	962.1	968.833	801.767
Pc14g01960	strong similarity to hypothetical protein contig_1_98_scaffold_6.tfa_1140wg - Aspergillus nidulans	201.967	513.525	265	410.633
Pc15g00520	weak similarity to enoyl reductase of the lovastatin biosynthesis lovC - Aspergillus terreus	30.0333	202.75	14.9667	12.0333
Pc15g00530	strong similarity to hypothetical protein SPAC922.05c - Schizosaccharomyces pombe	33.2333	225.4	16.9667	12.0333
Pc15g00630	weak similarity to hypothetical protein SPBC31F10.02 - Schizosaccharomyces pombe	172.333	374.675	149.167	297.333
Pc16g00160	strong similarity to PRG3 protein like protein An15g07360 - Aspergillus niger	15.2333	45.6	26.5	44.0667
Pc16g00220	similarity to cutinase transcription factor alpha CTF1a - Fusarium solani	16.2	40.25	54.4667	57.5
Pc16g00270	strong similarity to glycosylphosphatidylinositol-anchored beta(1-3)glucanosyltransferase gel3 - Aspergillus fumigatus	231.067	548.05	209.9	325.5
Pc16g00290	similarity to hypothetical protein BAB52928.1 - Mesorhizobium loti	13.7	32.65	12.0333	23.4333
Pc16g00500	strong similarity to hypothetical membrane protein YIL166c - Saccharomyces cerevisiae	178.1	716.75	32.1	13.1
Pc16g00510	strong similarity to arylsulfatase ars-1 - Neurospora crassa	639.233	1926.62	138.733	74.5667
Pc16g00610	strong similarity to hypothetical membrane protein YMR088c - Saccharomyces cerevisiae	220.233	656.75	13.6333	12.0333
Pc16g05120	weak similarity to hypothetical protein attM - Agrobacterium tumefaciens	136.567	276.5	71.3	46.4333
Pc16g05670	strong similarity to glucose transporter rco-3 - Neurospora crassa	62.1333	505.275	157.4	251.333
Pc16g05680	strong similarity to alpha-L-arabinofuranosidase abfA - Bacillus stearothermophilus	38.2667	198.5	72.8	113.6
Pc16g05930	similarity to cold-adapted lipase lipP - Pseudomonas sp.	48.2333	123.75	62.8	91.3667
Pc16g06940	strong similarity to allantoate permease Dal5 - Saccharomyces cerevisiae	14.5333	35.75	20.2	27.1
Pc16g06970	strong similarity to short-chain alcohol dehydrogenase adhA - Aspergillus parasiticus	23.7333	60.2	24.5667	47.2667
Pc16g08050	strong similarity to hypothetical protein - Streptomyces avermitilis	33.1667	84.175	27.5667	32.7333
Pc16g08490	strong similarity to maltose transport protein Mal31 - Saccharomyces cerevisiae	75.5333	152.7	75.2333	112.833
Pc16g08590	similarity to NAD+-dependent 15-hydroxyprostaglandin dehydrogenase PDGH - Homo sapiens	33.7333	75.775	128.467	126.867
Pc16g10040	strong similarity to flavohemoglobin Fhp - Alcaligenes eutrophus	45.5333	158.525	12.0333	13.5
Pc16g10390	strong similarity to oxidoreductase protein like protein An11g08950 - Aspergillus niger	141.7	296.875	87.7333	132.367
Pc16g10620	similarity to beta transducin-like protein het-e1 - Podospora anserina	78.2	157.7	79.6	116.3
Pc16g10640	weak similarity to transcription factor Arg81 - Saccharomyces cerevisiae	54.8	130.95	69.5	91.7
Pc16g11350	strong similarity to novobiocin biosynthetic gene novR - Streptomyces spheroides	430.467	967.25	506.433	843.033
Pc16g12750	strong similarity to beta-galactosidase lacA - Aspergillus niger [putative frameshift]	106.167	338.275	121.533	230.433
Pc16g12810	strong similarity to hypothetical protein CAC28784.2 - Neurospora crassa	537.267	1168.03	802.8	1042.27
Pc16g12980	strong similarity to D-mandelate dehydrogenase - Rhodotorula graminis	12.0333	36.625	12.0333	17.9
Pc16g13950	strong similarity to allantoate permease Dal5 - Saccharomyces cerevisiae	12.0333	26.55	12.4333	20.2333
Pc18g00500	strong similarity to hypothetical protein contig336.tfa_380wg - Aspergillus fumigatus	68.1333	149.525	67.8667	101.233
Pc18g00510	similarity to hypothetical phosphoglycerate mutase SPAC5H10.03 - Schizosaccharomyces pombe	15.1333	45.2	12.0333	12.0333
Pc18g01080	strong similarity to hypothetical UDP-glucose 4-epimerase - Alcaligenes eutrophus	27	56.05	33.2667	52.3
Pc18g03010	strong similarity to choline permease Hnm1 - Saccharomyces cerevisiae	36.8333	75.225	61.8333	69.2
Pc18g03050	strong similarity to hypothetical protein contig_1_167_scaffold_14.tfa_30wg - Aspergillus nidulans	107.2	224.125	127.067	75.4
Pc18g03480	strong similarity to high affinity methionine permease Mup1 - Saccharomyces cerevisiae	97.9667	278.425	17.6333	20.2
Pc18g04250	strong similarity to hypothetical methyltransferase AAO34671.1 - Gibberella zeae	94.7667	254.425	106.967	176.233
Pc18g05670	strong similarity to hypothetical protein SPCC16A11.07 - Schizosaccharomyces pombe	51.5667	113.075	50.2333	74.5333
Pc18g05800	strong similarity to hypothetical protein SPAC922.05c - Schizosaccharomyces pombe	12.0333	51.025	16.9667	12.0333
Pc18g06290	strong similarity to hypothetical NADPH dehydrogenase Oye3 - Saccharomyces cerevisiae	26	65.075	12.0333	13.3667
Pc20g00050	similarity to hypothetical protein An08g01250 - Aspergillus niger	22.9	57.2	85.6333	164.133
Pc20g02410	strong similarity to succinate-semialdehyde dehydrogenase NAD(P)+ gabD - Escherichia coli	75.7333	160.875	136.967	147
Pc20g02630	strong similarity to Gly-X carboxypeptidase precursor Yscs - Saccharomyces cerevisiae	21.1333	104.45	32.4333	60.4667
Pc20g04030	strong similarity to quinate transport protein qutD - Aspergillus nidulans	242.033	605.875	278.267	317.067
Pc20g04300	strong similarity to hypothetical protein An16g02770 - Aspergillus niger	237.9	507.25	78.4	46.2667
Pc20g05010	strong similarity to hypothetical 3-hydroxyacyl-CoA-dehydrogenase hcd - Gibberella zeae	99.6	208.5	119.4	184.367
Pc20g05270	strong similarity to aflatoxin B1 aldehyde reductase AFAR - Rattus norvegicus	138.733	321.65	20.2333	13.2
Pc20g05830	strong similarity to enoyl reductase of the lovastatin biosynthesis lovC - Aspergillus terreus	174.967	370.65	27.8	32.4
Pc20g06080	strong similarity to hypothetical protein An02g11400 - Aspergillus niger	150	374.05	290.6	295.833
Pc20g06160	similarity to hypothetical glutathione S-transferase BAB68404.1 - Gibberella fujikuroi	205.7	465.05	95.4	96.4
Pc20g06200	strong similarity to hypothetical membrane protein YIL166c - Saccharomyces cerevisiae	95.6333	525.625	22.8	12.0333
Pc20g06210	strong similarity to Fe(II)-dependent sulfonate alpha-ketoglutarate dioxygenase YLL057c - Saccharomyces cerevisiae	445	1790.6	119.967	13.8667
Pc20g06650	hypothetical protein	113.567	281.45	247.167	333.5
Pc20g06720	strong similarity to hypothetical homolog of prokaryotic 2-hydroxyhepta-2,4-diene-1,7-dioate isomerase SPBC21C3.09c - Schizosaccharomyces pombe	101.067	234.9	104	155.8
Pc20g08300	strong similarity to hypothetical protein 12F11.200 - Neurospora crassa	72.3	150.125	79.4333	128.433
Pc20g09730	similarity to glutamyl endoprotease polypeptide like protein An11g07120 - Aspergillus niger	12.8667	26.55	15.1333	13.6667
Pc20g09770	strong similarity to multidrug resistance protein atrD - Aspergillus nidulans [putative sequencing error]	12.0333	24.55	21.6	24.9333
Pc20g10520	similarity to hypothetical protein An12g07270 - Aspergillus niger	14.1	29.625	29.8667	40.5667
Pc20g10710	similarity to hypothetical regulator protein CAB16735.1 - Schizosaccharomyces pombe	40.7667	89.65	90.5	112.367
Pc20g10850	similarity to hypothetical protein An11g00150 - Aspergillus niger	25.0333	77.325	21.6	32.9333
Pc20g12130	weak similarity to transcription activator Put3 - Saccharomyces cerevisiae	13.3333	33.3	12.7667	22.8
Pc20g14130	strong similarity to hypothetical protein 1160_scaffold_2.tfa_800cg - Fusarium graminearum	84.2667	186.4	213.233	219.2
Pc20g14880	strong similarity to general amino acid permease Gap1 - Saccharomyces cerevisiae	12.8333	40.25	17.1	26.4333
Pc20g14970	weak similarity to hypothetical membrane protein YDL237w - Saccharomyces cerevisiae	143.833	639.925	47.6	36.9
Pc20g15400	strong similarity to hypothetical protein jhp0295 - Helicobacter pylori	47.9333	103.875	66.5	97.3333
Pc20g15480	strong similarity to hypothetical protein An04g04470 - Aspergillus niger	106.133	243.375	119.033	183.267
Pc20g15640	strong similarity to hypothetical protein - Bradyrhizobium japonicum	37.1	104.975	54.3667	92.5
Pc21g00870	strong similarity to vacuolar aminopeptidase Y Ape3 - Saccharomyces cerevisiae	537.767	1981.53	306.833	511.233
Pc21g01720	similarity to hypothetical neutral amino acid permease - Neurospora crassa	27.1333	140.275	21.4333	35.3
Pc21g02160	weak similarity to TRAF5 - Mus musculus	81.4	177.5	77.0333	141.667
Pc21g02640	strong similarity to hypothetical protein contig31_part_i.tfa_460cg - Aspergillus fumigatus	76.8	213.4	118.1	147.933
Pc21g03190	strong similarity to hydroxypyruvate dehydrogenase HPRA - Methylobacterium extorquens	72.9333	189.5	43.4	49.3
Pc21g04310	strong similarity to hypothetical protein SPAC1039.06 - Schizosaccharomyces pombe	38.1333	90.075	30.4333	50.9333
Pc21g04580	strong similarity to allantoate permease Dal5 - Saccharomyces cerevisiae	50.1667	103.975	28.3667	16.9667
Pc21g05850	strong similarity to allantoate permease Dal5 - Saccharomyces cerevisiae	127.333	554.325	48.7667	12.0333
Pc21g06580	strong similarity to benzoate 4-monooxygenase cytochrome P450 53 bphA - Aspergillus niger	32.1	91.525	40.7	56.9333
Pc21g06600	strong similarity to taurine dioxygenase, 2-oxoglutarate-dependent tauD - Escherichia coli	12.0333	53.125	12.0333	12.5333
Pc21g06680	strong similarity to mono- and diacylglycerol lipase precursor - Penicillium camembertii	114.933	475.3	244.733	381.467
Pc21g07740	similarity to beta-ketoacyl reductase rhlG - Pseudomonas aeruginosa	240.333	541	253.2	394.367
Pc21g07830	strong similarity to hypothetical protein F28J12.200 - Arabidopsis thaliana	61.3667	137.8	46.8333	61.6
Pc21g08110	similarity to developmental protein C-factor csgA - Myxococcus xanthus	14.1333	33.2	28.0667	51.3
Pc21g09420	similarity to hypothetical transcription regulator protein - Schizosaccharomyces pombe	38.6667	77.75	57.0667	103.533
Pc21g10950	strong similarity to prolidase - Aureobacterium esteraromaticum	75.6667	168.1	99.4333	132.9
Pc21g11780	strong similarity to 3-dehydroshikimate dehydratase qa-4 - Neurospora crassa	13.3	32.6	18.7333	23.4667
Pc21g12190	strong similarity to hypothetical protein contig_1_135_scaffold_11.tfa_530wg - Aspergillus nidulans	47.1	129.4	86.2667	153.9
Pc21g13940	strong similarity to hypothetical protein An03g01270 - Aspergillus niger	151.9	306.9	98.5	163.867
Pc21g14050	strong similarity to mannase man1 - Aspergillus aculeatus	35.6667	77.025	44.6667	86.1
Pc21g14230	strong similarity to hypothetical nadh-dependent flavin oxidoreductase SPBC23G7.10c - Schizosaccharomyces pombe	249.7	775.65	106.033	196.467
Pc21g14250	strong similarity to hypothetical protein SPAC5H10.01 - Schizosaccharomyces pombe	240.333	1064.05	12.0333	13.7667
Pc21g14260	strong similarity to high-affinity nicotinic acid permease Tna1 - Saccharomyces cerevisiae	407.267	1042.92	12.0333	21.6333
Pc21g14270	similarity to hypothetical transcription regulator SPBC530.05 - Schizosaccharomyces pombe	91.8	245.45	104.633	199
Pc21g14290	strong similarity to hypothetical protein An12g07300 - Aspergillus niger	12.1	36.6	122.867	61.4
Pc21g14640	strong similarity to hypothetical protein YDR196c - Saccharomyces cerevisiae	82.4	175.875	78.2667	124.4
Pc21g14740	similarity to hypothetical intracellular protease amidase related enzyme of the ThiJ family CAC2826 - Clostridium acetobutylicum	35.4	96.85	37.9	72.6667
Pc21g17620	weak similarity to hypothetical conserved protein TM1177 - Thermotoga maritima	104.967	239.525	43.2333	24.4333
Pc21g18190	strong similarity to alpha-glucuronidase aguA - Aspergillus niger	14.7667	40.725	14.8333	28.7667
Pc21g18220	weak similarity to hypothetical protein An17g00620 - Aspergillus niger	15.4667	31.55	12.1667	17.1333
Pc21g19570	similarity to cutinase transcription factor beta CTF1b - Fusarium solani	41.8333	86.475	50.5667	67.9667
Pc21g20580	strong similarity to Fe(II)-dependent sulfonate alpha-ketoglutarate dioxygenase YLL057c - Saccharomyces cerevisiae	142.1	717.9	19.3	12.0333
Pc21g20650	strong similarity to 4-coumarate-CoA ligase 4CL - Arabidopsis thaliana	52.5667	123.075	81.8	145.167
Pc21g20910	strong similarity to hypothetical 3-hydroxyisobutyrate dehydrogenase - Aspergillus fumigatus	265.2	576.825	236.4	448.5
Pc21g20960	strong similarity to lysine-specific permease lysP - Escherichia coli	171.733	481.3	101.5	81.8333
Pc21g21320	strong similarity to sequence 1 - unknown organism	24.8	65.05	12.0333	12.0333
Pc21g21740	similarity to taurine dioxygenase, 2-oxoglutarate-dependent like protein An13g02700 - Aspergillus niger [putative pseudogene]	12.0333	55.675	12.0333	12.0333
Pc21g21750	strong similarity to flavin-containing monooxygenase like protein An13g02690 - Aspergillus niger	47.6	647.5	12.0333	12.0333
Pc21g21840	hypothetical protein	15.2667	36.075	14.7	28.4333
Pc21g21900	weak similarity to hypothetical protein contig_1_149_scaffold_12.tfa_40cg - Aspergillus nidulans	19.5	53.125	44.8	47.5333
Pc21g21910	strong similarity to kinesin light chain like protein An19g00300 - Aspergillus niger	28.7	70.175	46.2333	65.4667
Pc21g21950	strong similarity to high-affinity nicotinic acid permease Tna1 - Saccharomyces cerevisiae	17.7667	80.5	12.3333	12.0333
Pc21g22120	strong similarity to hypothetical protein 1316_scaffold_4.tfa_360cg - Fusarium graminearum	55.4667	184.275	64.5333	127.433
Pc21g22800	strong similarity to transcription regulator alcR - Aspergillus nidulans	142.767	295.025	154	190.733
Pc21g23640	similarity to glutathione S-transferase Gtt1 - Saccharomyces cerevisiae	54.5333	113.775	44.4667	85.4
Pc21g23730	strong similarity to feruloyl-CoA synthase like protein An06g01320 - Aspergillus niger	52.2667	129.8	56.1667	109.467
Pc22g00060	similarity to fructosyl amine oxygen oxidoreductase - Aspergillus fumigatus	137.933	334.175	157.633	248.033
Pc22g00100	strong similarity to allantoate permease Dal5 - Saccharomyces cerevisiae	12.0333	37.175	12.0333	12.0333
Pc22g00140	strong similarity to exo-alpha-sialidase - Micromonospora viridifaciens	16.6333	74.4	12.0333	16.6667
Pc22g00190	strong similarity to hypothetical cell wall protein binB - Aspergillus nidulans	1384.83	2908.45	745.067	1275.13
Pc22g00220	strong similarity to hypothetical protein contig589.tfa_1770cg - Aspergillus fumigatus	30.6333	113.05	62.1667	51.8333
Pc22g00570	strong similarity to triacylglycerol lipase lipI - Geotrichum candidum	257.467	740.55	459.7	844.633
Pc22g01110	strong similarity to urea transport protein Dur3 - Saccharomyces cerevisiae	12.0333	60	12.0333	12.0333
Pc22g01120	strong similarity to hypothetical protein PA2326 - Pseudomonas aeruginosa	135.5	830.775	13.1667	12.0333
Pc22g01150	strong similarity to nitrilotriacetate monooxygenase component A - Mesorhizobium loti	157.767	502.9	45.9	12.0333
Pc22g01340	strong similarity to D-arabinitol 2-dehydrogenase ARDH - Pichia stipitis	13.3667	28.625	43.1667	56.5333
Pc22g01660	similarity to uroporphyrinogen-III synthase Hem4 - Saccharomyces cerevisiae	17.3	49.625	35.8	42.4667
Pc22g01750	strong similarity to hypothetical amidase - Schizosaccharomyces pombe	12.0333	32.475	12.0333	13.3667
Pc22g01970	strong similarity to carnitine acylcarnitine translocase like protein An08g10550 - Aspergillus niger	66.6667	137	40.6333	53
Pc22g02170	weak similarity to positive regulator of purine utilisation uaY - Aspergillus nidulans	18.0333	42.6	27.5333	44.3333
Pc22g02620	strong similarity to monoglyceride lipase mgll - Mus musculus	89.3667	238.3	102.6	195.9
Pc22g02720	weak similarity to hypothetical conserved protein VC1938 - Vibrio cholerae	21.8667	45.875	24.0333	34.4667
Pc22g04190	similarity to protein Mog1 - Saccharomyces cerevisiae	34.9667	75.525	76.6	114.133
Pc22g05760	strong similarity to H+-biotin symporter Vht1 - Saccharomyces cerevisiae	97.1333	287.15	29.8667	25.2
Pc22g06010	similarity to hypothetical protein YBR151w - Saccharomyces cerevisiae	42.8667	96.35	47.3333	77.5333
Pc22g06170	strong similarity to hypothetical oxidoreductase SPAC977.14c - Schizosaccharomyces pombe	173.767	359.25	67.1667	112.267
Pc22g07260	strong similarity to hypothetical neutral amino acid permease - Neurospora crassa	21.6	46.975	26.3333	32.1667
Pc22g07680	weak similarity to hypothetical thiosulfate sulfurtransferase - Pseudomonas aeruginosa	120.033	262.275	118.6	111.2
Pc22g07690	weak similarity to AK-toxin regulating protein AktR-1 - Alternaria alternata	70.9	168.775	54.5	51.7667
Pc22g08560	strong similarity to fluconazole resistance transporter Flr1 - Saccharomyces cerevisiae	20.5	54.225	14.4333	24.2333
Pc22g11250	strong similarity to oligopeptide transporter like protein An15g07460 - Aspergillus niger	27.1	127.85	12.0333	12.0333
Pc22g11440	strong similarity to hypothetical protein contig1483_1.tfa_360wg - Aspergillus fumigatus	72.1	169.75	27.7	48.3333
Pc22g12040	strong similarity to protein involved in fatty acid regulation like protein An04g07120 - Aspergillus niger	78.0333	161	29.4333	32.0667
Pc22g12250	strong similarity to NADPH-ferrihemoprotein reductase like protein An04g06960 - Aspergillus niger	46.4667	128.625	64.2667	120.667
Pc22g13570	hypothetical protein	13.5667	29.2	12.0333	18.1667
Pc22g13600	strong similarity to hypothetical protein SPAC922.05c - Schizosaccharomyces pombe	49.0333	375.3	12.0333	12.0333
Pc22g14150	similarity to transaldolase talB - Synechocystis sp.	59.7333	130.05	60.7333	102.167
Pc22g14710	strong similarity to bifunctiona xylosidase-arabinosidase xarB - Thermoanaerobacter ethanolicus	14.7667	58	17.3333	29.2333
Pc22g15100	strong similarity to dicarboxylic amino acid permease Dip5 - Saccharomyces cerevisiae	233.633	491.2	201.533	324.933
Pc22g16060	strong similarity to UDP-glucose:dolichyl-phosphate glucosyltransferase Alg5 - Saccharomyces cerevisiae	84.1667	287	90.2	166.567
Pc22g17250	strong similarity to hypothetical protein mg02084.1 - Magnaporthe grisea	131	277.05	137.3	184.867
Pc22g17810	weak similarity to hypothetical protein yciI - Escherichia coli	455.9	1365.15	549.1	1090.23
Pc22g19410	weak similarity to hypothetical protein YJR154w - Saccharomyces cerevisiae	13	29.025	13.1	12.0333
Pc22g19620	strong similarity to arabinofuranosidase B abfB - Aspergillus niger	118.033	300.325	218.633	292.1
Pc22g19710	strong similarity to hypothetical protein RTS-beta - Homo sapiens	47.9	156.45	69.2333	104.2
Pc22g20360	strong similarity to siderophore-iron transporter for enterobactin Enb1 - Saccharomyces cerevisiae	21.6333	67.275	12.0333	22.2667
Pc22g20370	strong similarity to carnitine racemase like protein An03g03550 - Aspergillus niger	12.0333	43.325	12.0333	18.4333
Pc22g20400	weak similarity to cyclic peptide AM-toxin synthase AMT - Alternaria alternata	34.2333	77.375	34.0333	57.9
Pc22g21040	strong similarity to hypothetical protein contig31_part_i.tfa_2380cg - Aspergillus fumigatus [putative sequencing error]	24.2	70.4	31.4667	55.0333
Pc22g21090	strong similarity to hypothetical protein An12g09150 - Aspergillus niger	50.2667	634.6	12.9	12.0333
Pc22g21400	strong similarity to thermostable alcohol dehydrogenase adhT - Bacillus stearothermophilus	47.6	104.275	152.767	171.8
Pc22g23580	similarity to trichothecene efflux pump TRI12 - Fusarium sporotrichioides	54.7333	162.9	71.5333	92.9333
Pc22g24130	strong similarity to L-lactate 2-monooxygenase LA2M - Mycobacterium smegmati	219.333	451.425	189.333	367.433
Pc22g24570	similarity to putative integral membrane protein CAF32121.1 AfA33H4.055c - Aspergillus fumigatus	13.3333	47.95	12.9333	17.8333
Pc22g24950	strong similarity to hypothetical protein SCE6.29 - Streptomyces coelicolor	38.6	127.075	63	81.6333
Pc22g25970	strong similarity to hypothetical protein contig1492_0.tfa_3120wg - Aspergillus fumigatus [putative pseudogene]	39.8667	93.525	35.6667	43.8
Pc23g00350	hypothetical protein BAC82546 - Penicillium chrysogenum	316.067	734.9	377.967	645.3
Pc24g01640	hypothetical protein BAC82546 - Penicillium chrysogenum	36.6667	121.325	45.4	73.6

## Sheet: Group 6 (305 genes)
Name	Description	DS17690 - PAA	DS17690 + PAA	DS50661 - PAA	DS50661 + PAA
Pc03g00200	strong similarity to hypothetical protein An14g02320 - Aspergillus niger	37.4667	13.925	18.3333	18.8667
Pc06g00050	strong similarity to aspergillopepsin II precursor (acid proteinase A) - Aspergillus niger	114.167	21.15	17.8333	12.0333
Pc06g00320	strong similarity to hypothetical protein contig1493_1.tfa_1830wg - Aspergillus fumigatus	43.4333	12.025	12.0333	12.0333
Pc06g00400	weak similarity to hypothetical protein contig46_part_i.tfa_580wg - Aspergillus fumigatus	150.2	37.45	23.3	13.5333
Pc06g00430	strong similarity to ribonuclease T2 precursor rntB - Aspergillus oryzae	129.333	61.45	47.2333	38.2
Pc06g02040	similarity to hypothetical protein 15_scaffold_1.tfa_520cg - Fusarium graminearum	622.833	87.7	2405.13	2152
Pc06g02050	strong similarity to hypothetical protein An08g11990 - Aspergillus niger	619.033	40.175	2776.3	2250.63
Pc06g02070	weak similarity to hypothetical protein contig46_part_ii.tfa_1990wg - Aspergillus fumigatus	509.533	22.2	2190.07	2030.17
Pc06g02070	weak similarity to hypothetical protein contig46_part_ii.tfa_1990wg - Aspergillus fumigatus	700.833	33.525	2303.47	1818.7
Pc06g02080	weak similarity to hypothetical protein An06g02320 - Aspergillus niger	61.3	12.025	460.167	333.2
Pc06g02080	weak similarity to hypothetical protein An06g02320 - Aspergillus niger	50.5667	12.025	606.4	444.833
Pc06g02090	hypothetical protein	63.9	12.025	679.367	540.333
Pc06g02100	hypothetical protein	387.767	66.175	2346.13	2069.33
Pc06g02160	strong similarity to retrotransposon Tto1 - Nicotiana tabacum	267.667	82.925	321.867	291.733
Pc06g02160	strong similarity to retrotransposon Tto1 - Nicotiana tabacum	194.5	38.95	187.8	147.267
Pc09g00160	hypothetical protein	579.333	158.425	19.0667	17.0333
Pc12g01540	strong similarity to sulfate permease SutB - Penicillium chrysogenum	33.8333	12.225	12.0333	12.0333
Pc12g01650	strong similarity to ras pathway interacting protein moe1p - Schizosaccharomyces pombe	557.5	238.85	565.5	425.233
Pc12g02720	weak similarity to NAD+ ADP-ribosyltransferase PPOL - Homo sapiens	25.5333	12.25	90	81
Pc12g02730	strong similarity to vegetative incompatibility factor het-e1 - Podospora anserina [putative sequencing error]	60.4333	18.725	190.833	96.5333
Pc12g02900	strong similarity to transposase Tan1 - Aspergillus niger [putative pseudogene]	72.1333	26.9	38.5667	49.2333
Pc12g02910	hypothetical protein	575.7	240.875	443.433	656.5
Pc12g02930	strong similarity to oxidoreductase like protein An09g01260 - Aspergillus niger	24.5333	12.025	12.6333	12.0333
Pc12g03260	similarity to hypothetical protein An16g07330 - Aspergillus niger	147.233	12.025	12.3667	12.0333
Pc12g03440	strong similarity to heat-shock protein hsp30 - Aspergillus nidulans	139.167	47.775	128.5	104.1
Pc12g05710	weak similarity to chemoattractant receptor CAR1 - Dictyostelium discoideum	46.9667	15.325	17.2	12.3333
Pc12g06770	strong similarity to hypothetical protein SPAC4F10.21 - Schizosaccharomyces pombe	52.8667	22.475	38.9333	25.7
Pc12g06880	hypothetical protein	287.967	112.575	477.9	354.567
Pc12g07100	strong similarity to alcohol dehydrogenase adhIII - Aspergillus nidulans	147.8	30.425	27.1333	19.9
Pc12g07360	strong similarity to hypothetical protein contig31_part_center.tfa_110wg - Aspergillus fumigatus	211.733	90.975	191.9	159.633
Pc12g07520	similarity to cofilin Cof1 - Saccharomyces cerevisiae	31.3667	12.95	12.0333	12.0333
Pc12g07740	similarity to hypothetical protein contig_1_129_scaffold_10.tfa_800wg - Aspergillus nidulans	92.1667	30.625	188.3	156.867
Pc12g08280	strong similarity to hypothetical protein An07g01340 - Aspergillus niger	1028.3	186.175	479.133	437.633
Pc12g08290	similarity to antifungal protein precursor paf - Penicillium chrysogenum	354.533	32.125	69.3	26.4667
Pc12g08830	strong similarity to nucleolin protein like protein An11g06190 - Aspergillus niger	36.6333	17.675	30.4667	33.7
Pc12g09360	strong similarity to phosphoenolpyruvate carboxykinase KlPck1 - Kluyveromyces lactis	559.4	210.575	430.333	334.133
Pc12g09850	strong similarity to calpain nCL-3 like protein An11g02950 - Aspergillus niger	143.5	70.15	647.967	543.8
Pc12g10150	strong similarity to hypothetical protein An01g11250 - Aspergillus niger	38.9667	14.625	52.5	53.2
Pc12g11350	hypothetical protein	310.6	143.15	736.5	556.333
Pc12g12150	similarity to hypothetical protein 9G6.360 - Neurospora crassa	26.3667	12.025	12.0333	12.0333
Pc12g13050	strong similarity to hypothetical protein contig31_part_ii.tfa_980wg - Aspergillus fumigatus	46.8667	19.425	31.9	28.3
Pc12g13160	strong similarity to hypothetical mixed-linked glucanase precursor related protein MLG1 - Neurospora crassa	67.1333	14.55	13.9	12.6333
Pc12g13430	strong similarity to hypothetical protein B2J23.120 - Neurospora crassa	39.5667	14.925	18.6	18.4
Pc12g13940	strong similarity to hypothetical protein contig_1_41_scaffold_2.tfa_160wg - Aspergillus nidulans	57.6667	12.025	12.0333	12.0333
Pc12g14130	similarity to hypothetical protein Atu4302 - Agrobacterium tumefaciens	105.533	17.225	14.3	12.0333
Pc12g14380	strong similarity to ribonuclease T1 precursor rntA - Aspergillus oryzae	234.433	72.45	52.5	31
Pc12g14430	strong similarity to vacuolar H(+) Ca(2+) exchanger Vcx1 - Saccharomyces cerevisiae	195.733	88.275	146	95.9333
Pc12g14960	similarity to hypothetical protein An08g06730 - Aspergillus niger	216.433	12.025	12.0333	12.0333
Pc12g15680	similarity to DNA binding regulatory protein amdX - Aspergillus nidulans	83.6667	40.025	171	129.267
Pc13g00640	strong similarity to hypothetical protein ncu00832.1 - Neurospora crassa	58.0667	27.475	48.4333	29.8
Pc13g00730	strong similarity to hypothetical protein contig5_part_ii.tfa_1400wg - Aspergillus fumigatus	77.3667	35.275	178.067	146.867
Pc13g00880	strong similarity to ceruloplasmin - Danio rerio	158.333	12.025	12.0333	12.0333
Pc13g01470	similarity to hypothetical protein SPAC12G12.02 - Schizosaccharomyces pombe	106.667	50.1	62.7667	82.3333
Pc13g02150	weak similarity to hypothetical protein An11g05870 - Aspergillus niger [putative pseudogene]	116.233	24.925	25	20.6
Pc13g03170	strong similarity to myb-like DNA binding protein flbD - Aspergillus nidulans	69.7	31.6	91.3	64.0333
Pc13g03440	strong similarity to capsular associated protein CAP10 - Filobasidiella neoformans	58.3	21.675	39.5333	28.2
Pc13g03480	similarity to hypothetical MAP3K protein kinase-like protein MLD14.3 - Arabidopsis thaliana	68.0667	14.325	18.0667	13.2
Pc13g04440	similarity to hypothetical protein contig_1_105_scaffold_7.tfa_350cg - Aspergillus nidulans	45.4	22.475	26.1667	19.5333
Pc13g04510	strong similarity to NADP-dependent malate dehydrogenase mdh - Homo sapiens	81.3333	33.55	72.0667	51.5333
Pc13g05340	weak similarity to cell wall synthesis protein KRE9 - Candida albicans	52.2667	12.075	12.0333	12.0333
Pc13g06170	similarity to pyoverdine biosynthesis protein PvcA - Pseudomonas aeruginosa	164.7	56.85	117.633	73.3333
Pc13g06950	weak similarity to hypothetical protein B12F1.100 - Neurospora crassa	67.5333	31.275	424.867	542.5
Pc13g07630	strong similarity to IMP dehydrogenase IMH3 - Candida albicans	420.633	206.75	870.133	970.8
Pc13g07910	strong similarity to protein pescadillo - Homo sapiens	85.6667	34.4	72.5333	100.8
Pc13g08690	strong similarity to lovastatin diketide synthase lovF - Aspergillus terreus	41.6	14.95	29.1	24.2667
Pc13g08850	similarity to protein involved in silencing Sas10 - Saccharomyces cerevisiae	79.6667	31.675	47.7	60.6667
Pc13g09830	strong similarity to hypothetical protein An02g07340 - Aspergillus niger	41.2333	20.275	70.4	51.8
Pc13g10610	strong similarity to hypothetical protein An16g03980 - Aspergillus niger	260.967	116.8	254.167	211.267
Pc13g11090	hypothetical protein	30.1	12.025	12.0333	12.0333
Pc13g11360	strong similarity to hypothetical protein - Aspergillus fumigatus	95.4667	42.45	54.6333	60.9
Pc13g12370	strong similarity to hypothetical protein YLR063w - Saccharomyces cerevisiae	44.1333	21.85	31.2	33.1
Pc13g12500	weak similarity to nitrosoguanidine resistance factor Sng1 - Saccharomyces cerevisiae	42.0333	14.45	20.1667	16
Pc13g13230	strong similarity to hypothetical protein 99H12.80 - Neurospora crassa	198.033	88.875	174.967	96.9
Pc13g13280	strong similarity to carnitine acetyl transferase facC - Aspergillus nidulans	523.9	230.275	233.933	188.267
Pc13g13430	similarity to serine-repeat antigen 4 - Plasmodium vivax	28.9667	12.425	51.8667	28.3667
Pc13g13450	strong similarity to purine-cytosine permease pcpl3 - Kluyveromyces marxianus	30.4667	12.025	12.0333	12.0333
Pc13g13570	strong similarity to hypothetical protein SPAC9B6.07 - Schizosaccharomyces pombe	84.7333	41.475	58.6667	107.067
Pc13g13860	strong similarity to hypothetical protein contig_1_79_scaffold_5.tfa_170wg - Aspergillus nidulans	42	18.05	95.3333	50.3667
Pc13g13920	hypothetical protein	38.2	12.025	12.0333	12.0333
Pc13g14120	strong similarity to hypothetical protein An02g09000 - Aspergillus niger	325.367	155.1	406.333	342.4
Pc13g14140	similarity to hypothetical protein An02g09010 - Aspergillus niger	178.067	58.05	161.167	41.8667
Pc13g14480	strong similarity to ATP dependent RNA helicase Spb4 - Saccharomyces cerevisiae	47.5	21.625	31.3333	33.3667
Pc13g14650	strong similarity to hypothetical protein 1166_scaffold_2.tfa_100wg - Fusarium graminearum	42.0333	16.875	17.5333	13.8333
Pc13g15550	weak similarity to hypothetical transcription factor CAD37059.1 - Neurospora crassa	40.5667	18.45	47.9667	27.1
Pc13g15620	strong similarity to hypothetical protein An09g04440 - Aspergillus niger	76.5667	28.525	367.7	411.7
Pc13g16010	weak similarity to spore-wall fungal hydrophobin dewA - Aspergillus nidulans	58.6333	12.025	12.0333	12.0333
Pc14g00580	strong similarity to hypothetical membrane protein YDL237w - Saccharomyces cerevisiae	245.933	111.575	278.333	321.733
Pc14g00640	strong similarity to nuclear protein Enp1 - Saccharomyces cerevisiae	182.3	87.5	107.5	142.9
Pc14g00890	strong similarity to hypothetical conserved protein SPAC31A2.02 - Schizosaccharomyces pombe	96.2	47.9	108.3	95.3333
Pc14g01250	strong similarity to gene expression regulator like protein An12g00680 - Aspergillus niger	83.2	37.1	218.533	115.133
Pc14g01480	similarity to hypothetical protein An18g06430 - Aspergillus niger	291.867	144.225	336.7	251.267
Pc14g01490	weak similarity to hypothetical protein YKL051w - Saccharomyces cerevisiae	67	32.325	57.9333	65.3
Pc14g02100	hypothetical protein	76.9667	32.65	128.633	66.2667
Pc15g00090	strong similarity to hexose transporter ght2p - Schizosaccharomyces pombe	189.867	52.075	48.3	24.5333
Pc15g00220	strong similarity to hypothetical protein 1196_scaffold_3.tfa_500cg - Fusarium graminearum	200.333	49.75	318.867	228.867
Pc15g00470	weak similarity to hypothetical protein UNC-89 - Caenorhabditis elegans	30.1	12.2	12.0333	12.0333
Pc15g01490	strong similarity to copper resistance-associated P-type ATPase CRP1 - Candida albicans	44.0667	17.35	18.1	13.3667
Pc16g00180	strong similarity to hypothetical protein contig10.tfa_220cg - Aspergillus fumigatus	68.0333	12.025	12.0333	12.0333
Pc16g00680	strong similarity to lipase - Penicillium allii	36.1333	12.025	17.6	12.0333
Pc16g02320	strong similarity to conserved eukaryotic protein involved in ribosome biogenesis Erb1 - Saccharomyces cerevisiae	154.833	75.975	138.033	155.833
Pc16g03130	strong similarity to hypothetical protein 1190_scaffold_2.tfa_540wg - Fusarium graminearum	141.5	29.25	85.4667	49.5667
Pc16g03390	similarity to poly(A)-binding protein interacting factor Pbp1 - Saccharomyces cerevisiae	45.1333	21.2	101.067	66
Pc16g03600	strong similarity to phosphinothricin acetyltransferase like protein An04g09830 - Aspergillus niger	46.7	12.7	62.6667	66.7667
Pc16g03970	strong similarity to hypothetical conserved protein SPCP1E11.11 - Schizosaccharomyces pombe	119.767	49.525	81.0667	107.567
Pc16g04000	strong similarity to DNA polymerase lambda POL lambda - Homo sapiens [putative pseudogene]	56.2333	25.125	37.1	24.7667
Pc16g04360	similarity to hypothetical protein SPAC23H3.04 - Schizosaccharomyces pombe	24.4	12.2	21.3667	36.7333
Pc16g04550	hypothetical protein	109.333	12.025	12.0333	12.0333
Pc16g04840	hypothetical protein	143.1	12.025	12.0333	12.0333
Pc16g06580	weak similarity to hypothetical protein SPAC15A10.09c - Schizosaccharomyces pombe	77.5	38.05	74.5667	75.5667
Pc16g06660	weak similarity to hypothetical protein encoded by CG4090 - Drosophila melanogaster	469	12.025	12.0333	12.0333
Pc16g06690	similarity to spore-wall fungal hydrophobin dewA - Aspergillus nidulans	57.4667	13.95	12.0333	12.0333
Pc16g07110	similarity to hypothetical protein YCR010c - Saccharomyces cerevisiae	57.3333	12.025	12.0333	12.0333
Pc16g07750	strong similarity to hypothetical protein contig1488_2.tfa_1420wg - Aspergillus fumigatus	67.4667	32.6	52.9333	70.6333
Pc16g08560	strong similarity to acyl CoA reductase like protein An14g04760 - Aspergillus niger	257.2	72.2	533.833	281.833
Pc16g08570	strong similarity to hypothetical protein An01g02040 - Aspergillus niger [putative sequencing error]	39.0667	12.025	12.0333	12.0333
Pc16g08980	weak similarity to 1,3-beta-glucanosyltransferase gel1 - Aspergillus fumigatus	64.5	12.075	12.0333	12.0333
Pc16g09300	similarity to hypothetical protein YKL051w - Saccharomyces cerevisiae	86.6333	42.775	46.7667	45.2667
Pc16g09610	strong similarity to protein abaA - Aspergillus nidulans	63.5333	12.025	12.0333	12.0333
Pc16g09620	strong similarity to hypothetical protein pi029 - Schizosaccharomyces pombe	124.833	55.5	97.4	128.033
Pc16g10190	strong similarity to hypothetical glutathione-S-transferase SPCC965.07c - Schizosaccharomyces pombe	26.3667	12.025	12.0333	12.0333
Pc16g10350	strong similarity to translation initiation factor eIF-3 - Schizosaccharomyces pombe	35.7333	16.45	45.6	31.5667
Pc16g11310	strong similarity to allergen rAsp f 4 - Aspergillus fumigatus	25.4667	12.025	12.0333	12.0333
Pc16g11470	strong similarity to ATP-binding cassette multidrug transport protein atrB - Aspergillus nidulans	249.8	116.6	869.467	953.133
Pc16g11480	strong similarity to lovastatin diketide synthase lovF - Aspergillus terreus	688.533	208.05	60.2	40.3
Pc16g11490	weak similarity to hypothetical dihydrofolate reductase CAB16576.1 - Schizosaccharomyces pombe	252.233	94.9	13.7	12.0333
Pc16g11620	strong similarity to hypothetical sterigmatocystin biosynthesis p450 monooxygenase stcB - Aspergillus nidulans	41.1333	19.825	12.6	12.0333
Pc16g12080	strong similarity to allergen rAsp f 4 - Aspergillus fumigatus	2292.5	902.5	151.8	344.3
Pc16g12090	strong similarity to fatty-acid subterminal hydroxylase P450foxy - Fusarium oxysporum	672.067	289.775	925.367	603.667
Pc16g12230	strong similarity to hypothetical protein contig46_part_ii.tfa_240wg - Aspergillus fumigatus	142.233	64.275	57.4333	66.3333
Pc16g12590	strong similarity to hypothetical protein - Aspergillus fumigatus	76.7333	15.35	142.067	82.8333
Pc16g13100	strong similarity to hypothetical glucan beta-1,3 exoglucanase exgS - Aspergillus phoenicis	76.0333	28.725	33.3667	24.9667
Pc16g13260	similarity to hypothetical protein An01g10940 - Aspergillus niger	97.3333	12.025	12.0333	12.0333
Pc16g13330	similarity to hypothetical protein An15g07090 - Aspergillus niger	1407.2	458.35	1061.13	1355.6
Pc16g13500	weak similarity to integral membrane protein PTH11 from patent WO9913094-A2 - Magnaporthe grisea	60.3333	15.425	17.9667	210.933
Pc16g14170	strong similarity to mannosyl-oligosaccharide 1,2-alpha-mannosidase like protein An01g12550 - Aspergillus niger	81.4667	17.35	19.7333	12.4667
Pc16g14270	similarity to heterokaryon incompatibility protein het-6 - Neurospora crassa	189.3	93.8	306.367	338.3
Pc16g14830	similarity to hypothetical protein contig46_part_ii.tfa_2020cg - Aspergillus fumigatus	83.6333	37.175	32.9	42.9
Pc16g15280	strong similarity to LTR-containing retrotransposable elements MARS1 - Ascobolus immersus [putative sequencing error]	158.267	60.65	205.233	131.567
Pc16g15440	weak similarity to ankyrin Ank2 - Homo sapiens	190.567	55.225	709.433	464.133
Pc16g15460	hypothetical protein	295.333	99.725	1307.6	1011.17
Pc18g00860	weak similarity to suppressor of tom1 protein Mpt4 - Saccharomyces cerevisiae	487.467	202.575	750.533	377.233
Pc18g00980	strong similarity to hypothetical trunk lateral cell specific gene HrTLC1 - Halocynthia roretzi	524.367	235.125	500.133	323.733
Pc18g02200	strong similarity to hypothetical protein contig_1_66_scaffold_4.tfa_140cg - Aspergillus nidulans	42.0667	19.725	82.5	39.2
Pc18g02410	similarity to protein involved in ribosome biogenesis Kri1 - Saccharomyces cerevisiae	80.8	37.475	55.4333	66.5667
Pc18g02620	strong similarity to cyanide hydratase Cht - Gloeocercospora sorghi	28.3	12.025	12.0333	12.0333
Pc18g03120	strong similarity to hypothetical protein mg00375.1 - Magnaporthe grisea	299	26.75	58.2333	30.4667
Pc18g03220	strong similarity to hypothetical protein contig1490_3.tfa_900cg - Aspergillus fumigatus	76.8667	30.325	26.2667	27.6333
Pc18g03260	weak similarity to hypothetical protein mlr2143 - Mesorhizobium loti	132.8	29.3	28.8667	25.5333
Pc18g03520	weak similarity to C2H2-type zinc finger protein Mhy1p - Yarrowia lipolytica	149.4	64.075	213.667	148.467
Pc18g04570	weak similarity to hypothetical protein C0390w - Plasmodium falciparum	780.267	17.325	67.2667	39.5
Pc18g06050	similarity to hypothetical protein SPAC15A10.09c - Schizosaccharomyces pombe	85.2667	33.725	56.2	90.4
Pc20g01600	similarity to hypothetical AAA-ATPase AAR34299.1 - Geobacter sulfurreducens	402.1	193.175	517.133	320.6
Pc20g01670	similarity to hypothetical protein An07g02230 - Aspergillus niger	118.167	37.625	140.833	113.2
Pc20g01760	strong similarity to cercosporin transporter CFP - Cercospora kikuchii	42.7667	12.7	12.0333	12.0333
Pc20g02080	strong similarity to hypothetical protein contig1487_1.tfa_1460cg - Aspergillus fumigatus	225.667	64	345.533	189.5
Pc20g02250	similarity to chitinase - Chelonus sp.	223.167	45.575	78.4	90.9
Pc20g02640	strong similarity to glutaminase A gtaA - Aspergillus oryzae	246.567	14.45	17.6667	12.0333
Pc20g02700	strong similarity to hypothetical membrane protein YPR157w - Saccharomyces cerevisiae	100.467	15.125	19.6333	12.4333
Pc20g02790	weak similarity to hypothetical protein contig1487_1.tfa_1190cg - Aspergillus fumigatus	66.9	20.9	697.4	540.5
Pc20g03190	strong similarity to hypothetical protein An11g09750 - Aspergillus niger	66.7333	16.15	32.0333	19.5
Pc20g05210	weak similarity to hypothetical protein ncu09167.1 - Neurospora crassa	25.3333	12.025	19.5	12.0333
Pc20g05380	hypothetical protein	2737.3	338.725	97.6	93.8333
Pc20g07760	strong similarity to hypothetical protein An01g01020 - Aspergillus niger	37.8	14.425	53.3667	33.0333
Pc20g08010	strong similarity to translation initiation factor 3 complex protein like protein An11g10630 - Aspergillus niger	314.167	148.05	320.9	205.2
Pc20g08040	strong similarity to hypothetical protein contig1487_1.tfa_410wg - Aspergillus fumigatus	69.2333	26.525	79.9333	81.3667
Pc20g09010	similarity to hypothetical protein YGR280c - Saccharomyces cerevisiae	103.233	47.2	62.4667	84.0333
Pc20g09920	hypothetical protein	707.067	329.025	534.633	269.367
Pc20g09950	strong similarity to hypothetical methyltransferase AAO34671.1 - Gibberella zeae	34.1333	12.025	12.0333	12.0333
Pc20g10170	strong similarity to beta-glucosidase 1 bgl1 - Aspergillus aculeatus	69.0333	26.55	38.1333	24.9
Pc20g10240	strong similarity to serine-type carboxypeptidase precursor cpdS - Aspergillus phoenicis	57.4667	22.325	15.6333	12.0333
Pc20g10260	strong similarity to hypothetical protein An16g07630 - Aspergillus niger	34	13.075	57.9333	34.3
Pc20g10270	strong similarity to protein kinase functional homolog of cdc2 nimX - Aspergillus nidulans	29.7667	12.025	17.8333	12.0333
Pc20g10540	strong similarity to 27 kDa antigen - Paracoccidioides brasiliensis	30.7333	12.025	118.933	72.3667
Pc20g11480	hypothetical protein	778.7	315.175	672.567	455.567
Pc20g11490	hypothetical protein	651.367	119.65	2221.97	1124.6
Pc20g12260	strong similarity to ATP-binding cassette multidrug transport protein atrB - Aspergillus nidulans	51.8	25.5	28.4	18.8667
Pc20g12340	strong similarity to RNA binding protein like protein An15g01180 - Aspergillus niger	84.9333	30.175	89.7667	75.5667
Pc20g12820	strong similarity to hypothetical protein 18_scaffold_1.tfa_360wg - Fusarium graminearum	29.8	12.05	12.0333	12.0333
Pc20g13710	weak similarity to hypothetical protein - lasmodium falciparum	54.5333	12.025	12.0333	12.0333
Pc20g14170	strong similarity to glucose repression mediator protein Ssn6 - Saccharomyces cerevisiae	145.4	67	189.767	119.067
Pc20g14200	strong similarity to beta-glucan synthesis associated protein Kre6 - Saccharomyces cerevisiae	27.2333	12.025	12.0333	12.0333
Pc20g14340	similarity to hypothetical 7-aminocholesterol resistance protein Rta1 - Saccharomyces cerevisiae	81.7667	12.025	15.1667	12.0333
Pc20g15050	strong similarity to hypothetical MFS multidrug efflux transporter - Schizosaccharomyces pombe	406.933	161.275	446.267	246.933
Pc20g15160	strong similarity to hypothetical amidase Z37509 - Saccharomyces cerevisiae	41.8	17.175	23.1	14.8667
Pc20g15540	strong similarity to D-amino-acid oxidase DAO - Fusarium solani	25.6667	12.025	12.9333	12.0333
Pc21g01050	strong similarity to NAD-dependent D-arabinitol dehydrogenase ard - Candida tropicalis	355.3	162.7	242.667	152.1
Pc21g01270	weak similarity to hard surface induced protein 3 chip3 - Glomerella cingulata	35.2	12.025	12.9	12.0333
Pc21g01490	strong similarity to suppressor of the septation mutant cdc11 sce3p - Schizosaccharomyces pombe	112.833	48.475	192.933	126.767
Pc21g02030	strong similarity to hypothetical protein contig31_part_ii.tfa_2370cg - Aspergillus fumigatus	41.6	20.75	26.3667	34.9333
Pc21g02720	strong similarity to calcium-transporting ATPase Pmc1 - Saccharomyces cerevisiae	296.667	143.875	341.267	365.2
Pc21g02740	strong similarity to vacuolar H(+) Ca(2+) exchanger Vcx1 - Saccharomyces cerevisiae	290.167	125.525	343.433	394.2
Pc21g02750	strong similarity to vacuolar H(+) Ca(2+) exchanger Vcx1 - Saccharomyces cerevisiae	151.2	61.875	203	292.333
Pc21g03200	similarity to hypothetical protein contig_1_187_scaffold_29.tfa_20cg - Aspergillus nidulans	56	25.525	49.8	33.5333
Pc21g03240	strong similarity to hypothetical protein contig_1_114_scaffold_8.tfa_40cg - Aspergillus nidulans	91.1333	43.75	52.8	59.3667
Pc21g03870	similarity to ankyrin 3 (splice form 3) - Mus musculus	95.5667	46.175	751.267	616.867
Pc21g04980	strong similarity to calcineurin responsive zinc-finger transcription factor like protein An13g00370 - Aspergillus niger	51.2	22.9	86	59.6333
Pc21g05320	similarity to cutinase transcription factor beta CTF1b - Fusarium solani	66.9333	14.75	13.4667	12.0333
Pc21g05780	strong similarity to hypothetical 6-hydroxy-D-nicotine oxidase related protein 13E11.250 - Neurospora crassa	35.6667	16.925	67.3	54.0333
Pc21g06630	similarity to hypothetical protein contig12.tfa_950wg - Aspergillus fumigatus	27.1	12.025	165.467	183.3
Pc21g06950	strong similarity to hypothetical protein YML079w - Saccharomyces cerevisiae	397.033	56.9	678.367	509.267
Pc21g07220	strong similarity to methylase Spb1 - Saccharomyces cerevisiae	114.2	47.325	94.8	110.1
Pc21g07580	weak similarity to hypothetical protein An04g09900 - Aspergillus niger	25.7	12.025	37.0667	25.3333
Pc21g08370	similarity to hypothetical protein An11g07840 - Aspergillus niger	25.4667	12.025	128.5	88.4333
Pc21g08530	strong similarity to hypothetical protein contig_1_98_scaffold_6.tfa_760cg - Aspergillus nidulans	88.6667	22	351.8	178.933
Pc21g08570	strong similarity to hypothetical protein An14g06360 - Aspergillus niger	119.7	47.2	199.933	130.433
Pc21g08640	weak similarity to hypothetical transcription regulator SPCC4F11.01 - Schizosaccharomyces pombe	546.933	60.075	78.1333	72.1667
Pc21g08750	strong similarity to drainin phgA - Dictyostelium discoideum	87.9667	43.875	108.467	77.6333
Pc21g09150	strong similarity to hypothetical protein contig42.tfa_1900cg - Aspergillus fumigatus	50.4667	19.225	61.2333	47.8
Pc21g09640	similarity to hypothetical protein ncu05632.1 - Neurospora crassa	65.6333	21.5	565.367	538.567
Pc21g09650	weak similarity to ecto-ATPase c-cam105 - Rattus norvegicus	66.6333	14.225	458.167	230.333
Pc21g09740	similarity to lipase LipP - Pseudomonas sp.	53.8667	18.875	41.8333	45.4667
Pc21g09770	strong similarity to pisatin demethylase PDA6-1 - Nectria haematococca	208.867	57.875	335.433	171.533
Pc21g09810	strong similarity to hypothetical membrane transport protein SPAC3H1.06c - Schizosaccharomyces pombe	38.2667	12.025	12.0333	12.0333
Pc21g10870	strong similarity to fatty-acyl-CoA synthase beta chain fas1p - Schizosaccharomyces pombe	281.633	140.225	432.8	249.933
Pc21g11090	strong similarity to zinc-finger transcription factor like protein An16g08800 - Aspergillus niger	230.567	115.2	356.9	288.933
Pc21g11210	strong similarity to hypothetical protein contig1493_1.tfa_240cg - Aspergillus fumigatus	33.8667	16.9	23.2333	25.3333
Pc21g11740	strong similarity to hypothetical protein An12g00260 - Aspergillus niger	34.6667	16.275	38.0333	30.0333
Pc21g11870	strong similarity to hypothetical protein An12g00400 - Aspergillus niger	26.1	12.125	12.7667	12.0333
Pc21g12050	weak similarity to hypothetical protein SPAC23G3.04 - Schizosaccharomyces pombe	93.6333	46.425	76.6	73.9333
Pc21g12310	hypothetical protein	1304.47	588.575	742.833	664.833
Pc21g12730	hypothetical protein	30.2667	14.875	112.7	82.9667
Pc21g12850	weak similarity to reticulocyte binding protein 2 homolog a - Plasmodium falciparum	60.0333	21.25	96.2	58.2
Pc21g13950	strong similarity to aspergillopepsin II - Aspergillus niger	28.5667	12.25	12.0333	12.0333
Pc21g14330	strong similarity to nucleolar protein like protein An16g01500 - Aspergillus niger	94.3	38.125	73.7333	85.1333
Pc21g14960	strong similarity to severin kinase - Dictyostelium discoideum	50.9333	20.75	49.5333	31.3
Pc21g15420	strong similarity to cercosporin transporter CFP - Cercospora kikuchii	2564.7	668.8	705.667	367.333
Pc21g15430	strong similarity to dimethylallyltryptophan synthase dmaW - Claviceps purpurea	2123.87	823.575	1312.47	659.8
Pc21g15450	strong similarity to cytochrome P450 monooxygenase P450I - Gibberella fujikuroi	1420.23	617.725	715.567	490.933
Pc21g15780	strong similarity to chitinase precursor chit33 - Trichoderma harzianum [putative sequencing error]	41.3	12.025	12.0333	12.0333
Pc21g16130	similarity to hypothetical protein contig1495_1.tfa_1320wg - Aspergillus fumigatus	337.233	36.375	113.833	77.4667
Pc21g16380	strong similarity to cell surface ferroxidase precursor Fet3 - Saccharomyces cerevisiae	61.5	12.025	12.0333	12.0333
Pc21g16420	strong similarity to scytalone dehydratase - Pyricularia oryzae	93.2333	42.95	12.0333	23.6667
Pc21g16470	strong similarity to hypothetical protein contig1490_3.tfa_1000wg - Aspergillus fumigatus	26.3667	12.275	44.5667	33.2
Pc21g17600	strong similarity to hypothetical conserved protein B7A16.130 - Neurospora crassa	104.267	43.675	85.9667	89.2
Pc21g17610	strong similarity to hypothetical protein B7A16.140 - Neurospora crassa	129.233	51.875	84.8	90.2333
Pc21g18350	strong similarity to rodletless protein rodA - Aspergillus nidulans	107.033	37.25	12.0333	12.0333
Pc21g18360	hypothetical protein	30.9667	12.075	21.8667	18.6333
Pc21g19380	strong similarity to mitochondrial ATP synthase subunit 9 oliC31 - Aspergillus nidulans	726.9	354.75	825.433	546.8
Pc21g19660	strong similarity to high affinity glucose transporter HGT1 - Kluyveromyces lactis	52.5667	26.175	48.2667	27.4
Pc21g20790	strong similarity to hypothetical precursor of spore coat protein sp96 - Neurospora crassa	59.6667	12.025	12.0333	12.0333
Pc21g20850	strong similarity to hypothetical protein CAC28835.1 - Neurospora crassa	113.133	44.925	65.1333	48.6333
Pc21g21440	hypothetical protein	533.667	170.9	12.7	12.0333
Pc21g21680	strong similarity to hypothetical C6 hypothetical protein CAD37146.1 - Aspergillus fumigatus	42.1333	16.325	16.4333	12.0333
Pc21g21920	strong similarity to hypothetical protein CAD37162.1 - Aspergillus fumigatus	364.7	178.5	615.8	513.7
Pc21g23540	strong similarity to xylosidase xlnD - Aspergillus niger	27.1	12.525	12.0333	12.0333
Pc22g00460	strong similarity to hypothetical protein An06g01070 - Aspergillus niger	227.667	87.925	145.8	98.9667
Pc22g01940	strong similarity to hypothetical protein An09g02520 - Aspergillus niger	67.3	26.5	96.4333	56.4333
Pc22g02420	similarity to hypothetical protein contig1492_0.tfa_5260wg - Aspergillus fumigatus	134.567	60.875	172.6	97.6
Pc22g04640	strong similarity to high affinity glucose transporter HGT1 - Kluyveromyces lactis	31.5333	12.025	12.0333	12.0333
Pc22g05480	strong similarity to hypothetical oxidoreductase PA0147 - Pseudomonas aeruginosa	38.3	12.25	12.8333	12.0333
Pc22g05490	weak similarity to 2-haloacid halidohydrolase IVa - Burkholderia cepacia	50.6333	16.6	12.0333	12.0333
Pc22g06240	weak similarity to hypothetical transcription regulator protein - Schizosaccharomyces pombe	65.2667	31.9	33.7333	25.3333
Pc22g06520	weak similarity to potassium transport protein Trk2 - Saccharomyces cerevisiae	33.6667	12.025	12.0333	12.0333
Pc22g07200	weak similarity to hypothetical protein YDR398w - Saccharomyces cerevisiae	118.4	58.65	104.733	121.033
Pc22g07470	strong similarity to hexose transporter Hxt13 - Saccharomyces cerevisiae	228.533	12.025	12.0333	12.0333
Pc22g07490	weak similarity to zeaxanthin epoxidase ABA2 - Nicotiana plumbaginifolia	33.5	12.35	19.4333	12.0333
Pc22g07700	strong similarity to hypothetical protein SCF91.02c - Streptomyces coelicolor	27.2	12.875	19.5333	12.3333
Pc22g07760	strong similarity to hypothetical protein 1194_scaffold_2.tfa_330wg - Fusarium graminearum	40.9	17.85	12.0333	12.0333
Pc22g08420	strong similarity to brown 2 protein abr2 - Aspergillus fumigatus	82.1333	12.175	13.4	12.2
Pc22g08820	hypothetical protein	88.3667	21.525	12.0333	12.0333
Pc22g09350	strong similarity to vacuolar H(+) Ca(2+) exchanger Vcx1 - Saccharomyces cerevisiae	65.8333	27.65	32.5	21.6667
Pc22g11800	hypothetical protein	39	18.875	45.8	33
Pc22g12210	strong similarity to integral membrane protein like protein An04g06980 - Aspergillus niger	96.9333	12.4	12.0333	12.0333
Pc22g12240	strong similarity to choline permease Hnm1 - Saccharomyces cerevisiae	100.233	12.175	12.0333	12.0333
Pc22g12260	similarity to hypothetical protein contig28.tfa_440wg - Aspergillus fumigatus	1195.77	540.975	1058.8	1083.67
Pc22g12780	weak similarity to hypothetical myoinositol-dehydrogenase spcB - Streptomyces spectabilis	44.1333	21.55	40.5667	27.7667
Pc22g13370	similarity to hypothetical protein SPAC4F10.13c - Schizosaccharomyces pombe	88.0667	42.525	119.4	71.7667
Pc22g13510	weak similarity to 49 kD subunit of DNA-directed RNA polymerase I Rpa49 - Saccharomyces cerevisiae	63.2	30.075	52.1333	65.2667
Pc22g14290	strong similarity to rodletless protein rodA - Aspergillus nidulans	77.3	15.925	13.1333	13.8
Pc22g14300	similarity to hypothetical protein An02g09010 - Aspergillus niger	390.3	12.025	12.0333	12.0333
Pc22g16070	weak similarity to hypothetical membrane protein YIL151c - Saccharomyces cerevisiae	192.633	74.75	787.833	617.367
Pc22g16710	strong similarity to hypothetical protein contig5_part_ii.tfa_1120wg - Aspergillus fumigatus	391.033	148.575	287.433	264.433
Pc22g17020	strong similarity to nucleolar protein gar2p - Schizosaccharomyces pombe	128.367	49.95	118.033	128.067
Pc22g17040	hypothetical protein	243.933	12.025	12.0333	12.0333
Pc22g17420	strong similarity to hypothetical protein contig_1_153_scaffold_12.tfa_500cg - Aspergillus nidulans	69.1333	12.025	12.0333	12.0333
Pc22g17690	strong similarity to rAsp f 7 - Aspergillus fumigatus	1740.93	855	1661.37	1319.83
Pc22g18570	weak similarity to polycystic kidney disease 1-like 3 - Mus musculus	171.133	34.925	53.5	34.5
Pc22g18920	strong similarity to Dom34p-interacting protein like protein An04g01900 - Aspergillus niger	64.9333	26.2	38.6333	64.9667
Pc22g19000	strong similarity to hypothetical protein contig1488_2.tfa_470cg - Aspergillus fumigatus	40.7	19.2	18.9	28.8667
Pc22g19800	strong similarity to hypothetical protein contig31_part_i.tfa_3800cg - Aspergillus fumigatus	348.033	128.05	748.033	654.433
Pc22g20960	strong similarity to urate oxidase uaz - Aspergillus flavus	318.033	96.15	95.1667	81.1
Pc22g22580	strong similarity to hypothetical protein contig_1_153_scaffold_12.tfa_490wg - Aspergillus nidulans	33.0667	12.025	23.2	12.0333
Pc22g22620	weak similarity to hypothetical methyltransferase AAO34671.1 - Gibberella zeae	50.5667	13.375	16.8333	12.0333
Pc22g22650	strong similarity to androgen-inducible aldehyde reductase aiar - Rattus norvegicus	151.4	56.85	56.7333	39.1333
Pc22g22920	strong similarity to hypothetical protein contig_1_153_scaffold_12.tfa_50wg - Aspergillus nidulans	33.2333	12.025	12.0333	12.0333
Pc22g23090	hypothetical protein	269.167	119.275	669	531.033
Pc22g23650	strong similarity to hypothetical protein An12g08510 - Aspergillus niger	38.2	12.7	82.7667	48.3333
Pc22g23660	strong similarity to Swe1 regulating protein kinase Hsl1 - Saccharomyces cerevisiae	107	12.025	12.0333	12.0333
Pc22g23820	strong similarity to lipase LipP - Pseudomonas sp.	183.867	58.125	51.7333	54.7
Pc22g24450	similarity to hypothetical protein An12g08820 - Aspergillus niger	128.1	46.65	459.567	232.9
Pc22g24750	similarity to hypothetical protein B8J22.030 - Neurospora crassa	95.6667	12.025	17.4667	12.0333
Pc22g25460	hypothetical protein	1275.2	188.025	2294.5	3398.4
Pc22g25580	strong similarity to hypothetical protein mg06328.1 - Magnaporthe grisea	86.6667	35.2	249.833	194.433
Pc22g26260	hypothetical protein	63.8	15.425	12.0333	12.0333
Pc23g00320	strong similarity to hypothetical protein 1103_scaffold_1.tfa_190cg - Fusarium graminearum	65.9333	27.275	82.2333	124.433
Pc24g00300	hypothetical protein	43.7	16.85	12.0333	12.0333
Pc24g00370	strong similarity to hypothetical protein 1196_scaffold_3.tfa_500cg - Fusarium graminearum	1046.23	198.375	410.033	411.233
Pc24g00920	hypothetical protein	231.067	42.85	19.6667	12.0333
Pc24g01580	weak similarity to polycystic kidney disease 1-like 3 - Mus musculus	41.9	15.45	40.0333	21.3333
Pc24g01940	strong similarity to retrotransposon Tto1 - Nicotiana tabacum	125.533	47.525	100.267	120.233
Pc24g02010	hypothetical protein	34.8333	12.025	12.0333	12.0333
Pc24g02380	similarity to hypothetical protein - Oryza sativa	57.3333	21.95	43.8	24.3
Pc24g02530	similarity to ankyrin Ank1 - Mus musculus	84.7667	23.275	84.3	72.1333
Pc24g02540	hypothetical protein	36.1667	13.25	35.4333	25.0667
Pc24g02720	hypothetical protein	91.1667	28.75	129.867	73

## Sheet: Group 7 (117 genes)
Name	Description	DS17690 - PAA	DS17690 + PAA	DS50661 - PAA	DS50661 + PAA
Pc06g00400	weak similarity to hypothetical protein contig46_part_i.tfa_580wg - Aspergillus fumigatus	150.2	37.45	23.3	13.5333
Pc06g00680	strong similarity to heat shock protein hsp30 - Aspergillus nidulans	1144.5	1273.8	78.1333	224.133
Pc06g01800	strong similarity to quinone oxidoreductase P1 - Arabidopsis thaliana	140.2	586.35	60.6667	188.833
Pc12g01250	similarity to hypothetical protein An07g01810 - Aspergillus niger	396.3	440.125	40.3667	84.2333
Pc12g05440	strong similarity to maltose transport protein Mal31 - Saccharomyces cerevisiae	595.9	933	230.733	449.267
Pc12g08730	strong similarity to conserved hypothetical protein - Xanthomonas axonopodis	2648.97	2984.8	230.2	989.767
Pc12g10000	similarity to hypothetical protein CC3654 - Caulobacter crescentus	1558.6	2036.08	617.333	811.367
Pc12g13200	strong similarity to hypothetical protein contig46_part_ii.tfa_3260wg - Aspergillus fumigatus	863.933	1413.8	137.7	448.433
Pc12g13210	strong similarity to hypothetical protein SPAC922.05c - Schizosaccharomyces pombe	752.2	1353.47	179.167	390.9
Pc12g14200	similarity to enoyl reductase of the lovastatin biosynthesis lovC - Aspergillus terreus	196.233	407.175	89.1667	132.933
Pc12g14370	strong similarity to lysine permease Lyp1 - Saccharomyces cerevisiae	260.233	528.575	53.7	24.5667
Pc12g14640	strong similarity to hypothetical protein An06g00160 - Aspergillus niger	1520.73	3156.7	226.367	1175.37
Pc12g14680	strong similarity to hypothetical lysosomal pepstatin insensitive protease CLN2 - Canis lupus	51.1333	84.4	21.9	33.1333
Pc13g07960	strong similarity to alcohol dehydrogenase ADH like protein An04g02690 - Aspergillus niger	178.333	514.425	22.9333	49.4
Pc13g10890	similarity to hypothetical protein PA1213 - Pseudomonas aeruginosa	305.2	367.05	27.1333	12.0333
Pc13g11140	strong similarity to membrane protein Tpo2 - Saccharomyces cerevisiae	133.1	176.725	12.0333	15.8
Pc13g14920	strong similarity to hypothetical protein An09g01070 - Aspergillus niger	275.567	841.825	125.2	15.9
Pc13g15370	strong similarity to hypothetical protein contig61.tfa_1360wg - Aspergillus fumigatus	223.267	49.5	40.7333	12.5333
Pc16g00500	strong similarity to hypothetical membrane protein YIL166c - Saccharomyces cerevisiae	178.1	716.75	32.1	13.1
Pc16g00510	strong similarity to arylsulfatase ars-1 - Neurospora crassa	639.233	1926.62	138.733	74.5667
Pc16g00610	strong similarity to hypothetical membrane protein YMR088c - Saccharomyces cerevisiae	220.233	656.75	13.6333	12.0333
Pc16g00710	strong similarity to hypothetical protein contig50.tfa_130wg - Aspergillus fumigatus	78.4	97.95	27.5	38.4667
Pc16g04320	similarity to hypothetical protein mlr1783 - Mesorhizobium loti	24.5333	36.675	12.0333	12.4
Pc16g09500	strong similarity to hypothetical protein 1244_scaffold_3.tfa_50cg - Fusarium graminearum	50.4333	92.8	19.0333	19.5333
Pc16g10030	hypothetical protein	75.6	102.825	13.8	12.7333
Pc16g10040	strong similarity to flavohemoglobin Fhp - Alcaligenes eutrophus	45.5333	158.525	12.0333	13.5
Pc16g11490	weak similarity to hypothetical dihydrofolate reductase CAB16576.1 - Schizosaccharomyces pombe	252.233	94.9	13.7	12.0333
Pc16g11500	strong similarity to hypothetical integral membrane protein - Schizosaccharomyces pombe	644.7	345.2	108.5	170.833
Pc16g12080	strong similarity to allergen rAsp f 4 - Aspergillus fumigatus	2292.5	902.5	151.8	344.3
Pc18g00790	strong similarity to glutathione S-transferase like protein An02g06560 - Aspergillus niger	985.7	1419	466.067	707.233
Pc18g02640	strong similarity to beta-galactosidase like protein An02g00610 - Aspergillus niger [putative sequencing error]	173.6	159.85	48.4333	56.5
Pc18g03480	strong similarity to high affinity methionine permease Mup1 - Saccharomyces cerevisiae	97.9667	278.425	17.6333	20.2
Pc18g03990	weak similarity to hypothetical protein CG1287 - Drosophila melanogaster	203.733	257.775	85.4	105.667
Pc20g03160	strong similarity to siroheme synthase cysG - Escherichia coli	45.3	72	14	19.3667
Pc20g03220	3-phosphoadenosine-5-phosphosulfate reductase ParA - Penicillium chrysogenum	467.6	895.575	136.167	213.7
Pc20g03690	strong similarity to hypothetical protein contig1485_1.tfa_560cg - Aspergillus fumigatus	268.067	233.65	32.2333	62.0667
Pc20g03770	strong similarity to hypothetical protein An14g06100 - Aspergillus niger	93.3333	356.675	12.0333	58.9
Pc20g05270	strong similarity to aflatoxin B1 aldehyde reductase AFAR - Rattus norvegicus	138.733	321.65	20.2333	13.2
Pc20g05380	hypothetical protein	2737.3	338.725	97.6	93.8333
Pc20g05830	strong similarity to enoyl reductase of the lovastatin biosynthesis lovC - Aspergillus terreus	174.967	370.65	27.8	32.4
Pc20g05950	hypothetical protein	46.7333	44.55	20.5333	21.2333
Pc20g05960	similarity to hypothetical transcriptional activator CMR1 - Colletotrichum lagenarium	136.067	181.075	26.4	34.6
Pc20g06200	strong similarity to hypothetical membrane protein YIL166c - Saccharomyces cerevisiae	95.6333	525.625	22.8	12.0333
Pc20g06210	strong similarity to Fe(II)-dependent sulfonate alpha-ketoglutarate dioxygenase YLL057c - Saccharomyces cerevisiae	445	1790.6	119.967	13.8667
Pc20g06860	strong similarity to hypothetical short chain dehydrogenase SPCC736.13 - Schizosaccharomyces pombe	30.9	37.25	13.0333	17.6
Pc20g07320	strong similarity to hypothetical protein SPAC922.05c - Schizosaccharomyces pombe	44.6333	63.725	12.0333	24.4
Pc20g10360	beta-N-acetylhexosaminidase hex - Penicillium chrysogenum	3529.77	3202.9	934.967	1348.67
Pc20g13620	hypothetical protein	433.033	418.95	164.533	115.133
Pc20g14610	strong similarity to hypothetical protein An02g04350 - Aspergillus niger	354.033	234.6	113.767	111.2
Pc20g14970	weak similarity to hypothetical membrane protein YDL237w - Saccharomyces cerevisiae	143.833	639.925	47.6	36.9
Pc20g15140	strong similarity to secreted serine protease 19 kDa CS antigen CS-Ag - Coccidioides immitis	2074.1	2320.28	278.1	856.733
Pc21g02200	strong similarity to heterokaryon incompatibility protein HET-C - Neurospora crassa	1255.43	1496.85	269.6	442.267
Pc21g02210	strong similarity to hypothetical protein contig31_part_ii.tfa_2190wg - Aspergillus fumigatus	3676.63	3602.9	682	915.967
Pc21g02220	strong similarity to alpha-galactosidase aglA - Aspergillus niger [putative pseudogene]	107.333	103.15	12.0333	13.2667
Pc21g02230	similarity to hypothetical transcription activator SPAC139.03 - Schizosaccharomyces pombe	593.9	617.775	30.5	55.4333
Pc21g02280	strong similarity to hypothetical protein contig31_part_ii.tfa_2240wg - Aspergillus fumigatus	227.567	397.775	105.867	185.833
Pc21g02550	strong similarity to hexokinase-like protein xprF - Aspergillus nidulans	1112.73	1368.17	364.033	307.467
Pc21g03220	similarity to hypothetical protein An12g07270 - Aspergillus niger	26.8	31.2	12.0333	12.0333
Pc21g04810	similarity to hypothetical protein contig42.tfa_2390wg - Aspergillus fumigatus [truncated ORF]	26.4	48.55	12.0333	12.0333
Pc21g04820	similarity to precursor of triacylglycerol lipase like protein An13g00480 - Aspergillus niger [truncated ORF]	571.067	891.55	51.5	120.933
Pc21g04830	strong similarity to hexokinase-like protein xprF - Aspergillus nidulans [putative sequencing error]	3620.13	3220.02	642.8	942.133
Pc21g04960	strong similarity to hypothetical protein An12g06000 - Aspergillus niger	28.7667	46.55	12.3	15.0667
Pc21g06250	similarity to alpha-1,6-mannosyltransferase Hoc1 - Saccharomyces cerevisiae	36.6667	56.25	13.5667	16.2333
Pc21g14230	strong similarity to hypothetical nadh-dependent flavin oxidoreductase SPBC23G7.10c - Schizosaccharomyces pombe	249.7	775.65	106.033	196.467
Pc21g14250	strong similarity to hypothetical protein SPAC5H10.01 - Schizosaccharomyces pombe	240.333	1064.05	12.0333	13.7667
Pc21g14260	strong similarity to high-affinity nicotinic acid permease Tna1 - Saccharomyces cerevisiae	407.267	1042.92	12.0333	21.6333
Pc21g15460	strong similarity to maackiain detoxification protein MAK1 - Nectria haematococca	1829.6	653.925	504.6	179.733
Pc21g16530	strong similarity to hypothetical precursor of spore coat protein sp96 - Neurospora crassa	3320.8	2335.7	879.533	1018.47
Pc21g19590	strong similarity to hypothetical protein mg00056.1 - Magnaporthe grisea	35.3667	96.05	12.5	44.8667
Pc21g19600	strong similarity to hypothetical protein 1329_scaffold_5.tfa_150cg - Fusarium graminearum	175.7	323.85	37.8333	152.267
Pc21g20580	strong similarity to Fe(II)-dependent sulfonate alpha-ketoglutarate dioxygenase YLL057c - Saccharomyces cerevisiae	142.1	717.9	19.3	12.0333
Pc21g21280	strong similarity to methyl sterol oxidase Erg25 - Saccharomyces cerevisiae	542.167	971.5	44.1	206.8
Pc21g21280	Pc21g21280 strong similarity to methyl sterol oxidase Erg25 - Saccharomyces cerevisiae	579.067	951.3	46.2333	212.367
Pc21g21280	Pc21g21280 strong similarity to methyl sterol oxidase Erg25 - Saccharomyces cerevisiae	489.767	815.8	29.9	147.167
Pc21g21290	strong similarity to hypothetical protein mg02069.1 - Magnaporthe grisea	3398.5	2598.6	584.667	687.767
Pc21g21350	weak similarity to hypothetical conserved protein PA2776 - Pseudomonas aeruginosa	585	1037.22	55.9333	82.7333
Pc21g21370	acyl-coenzyme A:isopenicillin N acyltransferase (acyltransferase) AAT PenDE - Penicillium chrysogenum	1993.7	2714.55	12.0333	12.0333
Pc21g21370	acyl-coenzyme A:isopenicillin N acyltransferase (acyltransferase) AAT PenDE - Penicillium chrysogenum	1922.33	2582.55	12.0333	12.0333
Pc21g21380	isopenicillin N synthase ips PcbC - Penicillium chrysogenum	5106.97	5111.8	12.0333	12.0333
Pc21g21380	isopenicillin N synthase ips PcbC - Penicillium chrysogenum	5038.5	4827.48	12.0333	12.0333
Pc21g21390	alpha-aminoadipyl-cysteinyl-valine synthetase pcbAB acvA - Penicillium chrysogenum [putative sequencing error]	4321.77	4375.98	12.0333	12.0333
Pc21g21390	alpha-aminoadipyl-cysteinyl-valine synthetase pcbAB acvA - Penicillium chrysogenum [putative sequencing error]	4345.2	4557.35	12.0333	12.0333
Pc21g21390	3 - side (5 kb) of alpha-aminoadipyl-cysteinyl-valine synthetase pcbAB acvA - Penicillium chrysogenum	4971.5	4656.32	12.0333	12.0333
Pc21g21390	3 - side (5 kb) of alpha-aminoadipyl-cysteinyl-valine synthetase pcbAB acvA - Penicillium chrysogenum	4092.23	3966.4	12.0333	12.0333
Pc21g21390	3 - side (5 kb) of alpha-aminoadipyl-cysteinyl-valine synthetase pcbAB acvA - Penicillium chrysogenum	3574.7	3771.57	12.0333	12.0333
Pc21g21390	3 - side (5 kb) of alpha-aminoadipyl-cysteinyl-valine synthetase pcbAB acvA - Penicillium chrysogenum	3656.43	3582.43	12.0333	12.0333
Pc21g21420	strong similarity to hypothetical protein An09g04870 - Aspergillus niger	87.6	107	19.4333	24.1
Pc21g21440	hypothetical protein	533.667	170.9	12.7	12.0333
Pc21g21460	hypothetical protein	711.933	614.15	157.767	143.167
Pc21g21470	strong similarity to hypothetical protein contig_1_94_scaffold_6.tfa_290wg - Aspergillus nidulans	700.867	694.65	147.233	142
Pc21g21480	hypothetical protein	90.8667	55.5	17.7667	16.5
Pc21g21750	strong similarity to flavin-containing monooxygenase like protein An13g02690 - Aspergillus niger	47.6	647.5	12.0333	12.0333
Pc21g23590	strong similarity to cyanamide hydratase - Myrothecium verrucaria	411.633	800.9	168.7	180.7
Pc22g00120	strong similarity to hypothetical protein mg10417.1 - Magnaporthe grisea	99.1	849.25	39.6333	166.567
Pc22g00130	strong similarity to hypothetical protein 1110_scaffold_1.tfa_440wg - Fusarium graminearum	34	125.375	12.0333	38.2667
Pc22g00290	strong similarity to ATP-hydrolyzing 5-oxoprolinase - Rattus norvegicus	1089.9	1649.8	115.4	108.367
Pc22g01020	strong similarity to choline sulfatase betC - Sinorhizobium meliloti	402.5	513.8	85.7	39.9667
Pc22g01120	strong similarity to hypothetical protein PA2326 - Pseudomonas aeruginosa	135.5	830.775	13.1667	12.0333
Pc22g01150	strong similarity to nitrilotriacetate monooxygenase component A - Mesorhizobium loti	157.767	502.9	45.9	12.0333
Pc22g02350	strong similarity to concentrative Na+-nucleoside cotransporter cNT1 - Rattus norvegicus	936.467	1163.8	456.3	510.133
Pc22g05760	strong similarity to H+-biotin symporter Vht1 - Saccharomyces cerevisiae	97.1333	287.15	29.8667	25.2
Pc22g06170	strong similarity to hypothetical oxidoreductase SPAC977.14c - Schizosaccharomyces pombe	173.767	359.25	67.1667	112.267
Pc22g09680	similarity to hypothetical protein PA4204 - Pseudomonas aeruginosa	575.4	1100.42	76.7	238.167
Pc22g10000	strong similarity to hypothetical protein SPAC922.05c - Schizosaccharomyces pombe	2885.1	2980.25	491.9	873.833
Pc22g10040	strong similarity to glucosamine-6-phosphate deaminase like protein An16g09070 - Aspergillus niger	4354.07	3638.1	1633.73	1744.07
Pc22g11440	strong similarity to hypothetical protein contig1483_1.tfa_360wg - Aspergillus fumigatus	72.1	169.75	27.7	48.3333
Pc22g12040	strong similarity to protein involved in fatty acid regulation like protein An04g07120 - Aspergillus niger	78.0333	161	29.4333	32.0667
Pc22g13430	hypothetical protein	29.3333	39.75	13.4	17.4
Pc22g16720	strong similarity to hypothetical protein An07g04840 - Aspergillus niger	68.6333	59.175	22.8667	20.6333
Pc22g21090	strong similarity to hypothetical protein An12g09150 - Aspergillus niger	50.2667	634.6	12.9	12.0333
Pc22g21700	strong similarity to hypothetical protein contig1490_3.tfa_1220cg - Aspergillus fumigatus	61.7	112.025	19.5667	12.0333
Pc22g22290	strong similarity to IgE-binding protein - Aspergillus fumigatus	1417.9	1970.83	354	930.133
Pc22g23760	strong similarity to type 2 peroxiredoxin like protein An12g08570 - Aspergillus niger	1285.97	1549.6	527.933	646.067
Pc22g24800	similarity to beta-N-acetylhexosaminidase - Vibrio furnissii	2211	2286.22	373.833	645.867
Pc22g24960	strong similarity to high-affinity nicotinic acid permease Tna1 - Saccharomyces cerevisiae	560.633	995.7	259.8	271.067
Pc22g24980	strong similarity to hypothetical protein binA - Aspergillus nidulans	255.9	212.4	123.967	87
Pc22g26760	weak similarity to hypothetical divergent repeat-containing protein - Schizosaccharomyces pombe	67.5333	46.25	18.3333	17.8333

## Sheet: Group 8 (292 genes)
Name	Description	DS17690 - PAA	DS17690 + PAA	DS50661 - PAA	DS50661 + PAA
Pc06g00880	weak similarity to hypothetical protein An06g02110 - Aspergillus niger	14.9667	12.025	60.3667	44.1667
Pc06g01370	strong similarity to hypothetical membrane protein YOL119c - Saccharomyces cerevisiae	12.0333	23	57.0333	48.5667
Pc06g02040	similarity to hypothetical protein 15_scaffold_1.tfa_520cg - Fusarium graminearum	622.833	87.7	2405.13	2152
Pc06g02050	strong similarity to hypothetical protein An08g11990 - Aspergillus niger	619.033	40.175	2776.3	2250.63
Pc06g02070	weak similarity to hypothetical protein contig46_part_ii.tfa_1990wg - Aspergillus fumigatus	509.533	22.2	2190.07	2030.17
Pc06g02070	weak similarity to hypothetical protein contig46_part_ii.tfa_1990wg - Aspergillus fumigatus	700.833	33.525	2303.47	1818.7
Pc06g02080	weak similarity to hypothetical protein An06g02320 - Aspergillus niger	61.3	12.025	460.167	333.2
Pc06g02080	weak similarity to hypothetical protein An06g02320 - Aspergillus niger	50.5667	12.025	606.4	444.833
Pc06g02090	hypothetical protein	63.9	12.025	679.367	540.333
Pc06g02100	hypothetical protein	387.767	66.175	2346.13	2069.33
Pc12g00530	strong similarity to hypothetical protein B24P7.110 - Neurospora crassa	22.5	20.7	114.467	50.8333
Pc12g01330	strong similarity to hypothetical protein contig31_part_ii.tfa_1360wg - Aspergillus fumigatus	279.767	54.5	622.367	137.067
Pc12g02300	weak similarity to hypothetical protein ncu07485.1 - Neurospora crassa	12.0333	12.025	95.2	49.6667
Pc12g02490	similarity to hypothetical protein SPAC23H3.04 - Schizosaccharomyces pombe	50.2	36.6	305.967	142.4
Pc12g02720	weak similarity to NAD+ ADP-ribosyltransferase PPOL - Homo sapiens	25.5333	12.25	90	81
Pc12g02730	strong similarity to vegetative incompatibility factor het-e1 - Podospora anserina [putative sequencing error]	60.4333	18.725	190.833	96.5333
Pc12g02740	weak similarity to kanamycin kinase - Enterococcus faecalis	29.4667	15.5	59.0667	35.9
Pc12g03470	strong similarity to hypothetical protein An08g09690 - Aspergillus niger	127.8	91	340.5	304.2
Pc12g03480	strong similarity to hypothetical protein 1196_scaffold_3.tfa_870wg - Fusarium graminearum	20.1333	12.025	112.4	113.433
Pc12g03500	strong similarity to hypothetical membrane transport protein SPAC3H1.06c - Schizosaccharomyces pombe	12.0333	12.025	30.6667	36.5667
Pc12g03520	strong similarity to hypothetical protein contig5_part_ii.tfa_1380cg - Aspergillus fumigatus	12.2667	12.025	51.7	45.9
Pc12g03620	similarity to hypothetical protein contig_1_165_scaffold_14.tfa_80wg - Aspergillus nidulans	34.4667	38.65	89.1	94.0333
Pc12g03720	similarity to hypothetical protein An09g06370 - Aspergillus niger	30.7333	19.1	79.2	88.0333
Pc12g03940	hypothetical protein	47.2	65.625	112.633	131.6
Pc12g05530	similarity to hypothetical glutathione S-transferase BAB68404.1 - Gibberella fujikuroi	21.4	67.25	131.233	171.633
Pc12g06300	strong similarity to hypothetical oxidoreductase of the short-chain dehydrogenase reductase family - Deinococcus radiodurans	62.9	55.575	896.933	115.433
Pc12g06310	strong similarity to aristolochene synthase Ari1 - Penicillium roqueforti	12.2667	12.025	521.167	51.9
Pc12g06320	similarity to hydroquinone oxidase mcrA - Streptomyces lavendulae	12.0333	12.025	271.333	36
Pc12g06330	similarity to hypothetical short chain alcohol dehydrogenase cta - Cucumis sativus	12.0333	12.025	390.833	38.1333
Pc12g06340	strong similarity to hypothetical cytochrome P450 monooxygenase p450-4 - Gibberella fujikuroi	12.0333	12.025	264.067	29.7667
Pc12g06350	strong similarity to hypothetical cytochrome P450 protein 2E4.050 - Neurospora crassa	25.7333	22.775	410.767	59.1667
Pc12g06370	similarity to trichothecene 3-O-acetyltransferase TRI101 - Fusarium sporotrichioides	12.2333	12.025	394.367	34
Pc12g06380	strong similarity to hypothetical protein contig_1_55_scaffold_3.tfa_70wg - Aspergillus nidulans	12.0333	12.025	373.233	51.2
Pc12g06390	hypothetical protein	12.0333	12.025	154.233	29.4667
Pc12g06400	strong similarity to cytochrome P450 monooxygenase avnA - Aspergillus parasiticus	12.2333	12.025	206.533	26.3
Pc12g06450	strong similarity to hypothetical protein contig_1_55_scaffold_3.tfa_110cg - Aspergillus nidulans	99.7667	22.675	868.6	303.367
Pc12g06460	strong similarity to hypothetical protein contig28.tfa_310cg - Aspergillus fumigatus	123.767	17.3	698.067	342.6
Pc12g06550	strong similarity to hypothetical protein contig31_part_ii.tfa_1930cg - Aspergillus fumigatus	41.9	26.7	88.4333	103.333
Pc12g07010	similarity to hypothetical protein An12g01650 - Aspergillus niger	35.2333	23.3	165.7	205.667
Pc12g07740	similarity to hypothetical protein contig_1_129_scaffold_10.tfa_800wg - Aspergillus nidulans	92.1667	30.625	188.3	156.867
Pc12g07840	hypothetical protein	17.2667	17.9	57.3	69.5
Pc12g08080	weak similarity to ankyrin 3 Ank3 - Mus musculus	20.7667	13.9	65.6667	37.0333
Pc12g08150	weak similarity to hypothetical C2H2 zinc finger protein - Schizosaccharomyces pombe	12.0333	12.025	74.5	71.8
Pc12g08560	similarity to hemagglutinating surface lectin - Arthrobotrys oligospora	12.9667	77.325	97.5	375.3
Pc12g08570	strong similarity to hypothetical protein contig1488_2.tfa_40wg - Aspergillus fumigatus	20.3	16.05	51.5667	59.4333
Pc12g09850	strong similarity to calpain nCL-3 like protein An11g02950 - Aspergillus niger	143.5	70.15	647.967	543.8
Pc12g10010	strong similarity to protein copper regulated - Aspergillus nidulans	19.2	13.375	62.8	48.5667
Pc12g10730	strong similarity to hypothetical protein An18g06380 - Aspergillus niger	12.0333	12.025	28.6333	73.4333
Pc12g11350	hypothetical protein	310.6	143.15	736.5	556.333
Pc12g11420	similarity to hypothetical AAA-ATPase AAR34299.1 - Geobacter sulfurreducens	18.6667	12.025	91.7	43.9333
Pc12g11770	similarity to hypothetical protein An03g03340 - Aspergillus niger	15.6	13.1	39.9	32.1333
Pc12g11890	strong similarity to hypothetical peptidoglycan binding domain protein CC2696 - Caulobacter crescentus	18.0333	17.65	128.6	94.3667
Pc12g12190	strong similarity to hypothetical zinc-finger protein flbC - Aspergillus nidulans	24	15.3	92.6	31.4667
Pc12g12380	strong similarity to anion transporter YNL275w - Saccharomyces cerevisiae	51.6	43.35	127.933	103.367
Pc12g12400	similarity to protein ash1 - Drosophila melanogaster	15.5667	16.2	31.8	32.9333
Pc12g12470	strong similarity to hypothetical protein 1141_scaffold_2.tfa_370wg - Fusarium graminearum	46.3333	43.8	112.3	105.467
Pc12g12550	similarity to hypothetical protein An02g05100 - Aspergillus niger	242.133	135.6	529.067	580.2
Pc12g13450	strong similarity to beta-glucosidase bgl4 - Humicola grisea	16.5667	13.85	44.0333	34.9333
Pc12g13520	hypothetical protein	12.0333	12.025	45.4333	28.9
Pc12g15360	hypothetical protein	87.1667	18.225	327.333	147.067
Pc12g15480	strong similarity to hypothetical protein contig_1_93_scaffold_6.tfa_720cg - Aspergillus nidulans	25.0333	12.025	213.467	61.6
Pc12g15660	similarity to hypothetical protein 1168_scaffold_2.tfa_590cg - Fusarium graminearum	26.2	12.35	157.967	60.2667
Pc12g15680	similarity to DNA binding regulatory protein amdX - Aspergillus nidulans	83.6667	40.025	171	129.267
Pc12g15710	weak similarity to ATP-binding cassette multidrug transport protein atrB - Aspergillus nidulans	12.0333	12.025	63.7	48.3667
Pc12g16390	strong similarity to ABC-type vacuolar membrane protein hmt1p - Schizosaccharomyces pombe	53.6333	37.725	434.9	358.6
Pc13g00300	similarity to hypothetical protein contig127.tfa_340wg - Aspergillus fumigatus	19.7667	14.95	459.167	326.967
Pc13g00730	strong similarity to hypothetical protein contig5_part_ii.tfa_1400wg - Aspergillus fumigatus	77.3667	35.275	178.067	146.867
Pc13g01020	strong similarity to hypothetical protein An14g02490 - Aspergillus niger	41.5667	27.225	99.9	87
Pc13g01220	similarity to hypothetical protein ncu09467.1 - Neurospora crassa	12.4	12.025	158.367	52.3667
Pc13g01490	similarity to tRNA 2-phosphotransferase Tpt1 - Saccharomyces cerevisiae	72.0667	53.7	151.533	129.2
Pc13g01530	strong similarity to hypothetical protein contig589.tfa_450wg - Aspergillus fumigatus	67.9	123.275	434.1	280.233
Pc13g01610	strong similarity to lanthionine synthase C-like protein like protein An18g05780 - Aspergillus niger [putative sequencing error]	21.7333	23.725	52.6333	52.3333
Pc13g02180	strong similarity to hypothetical protein contig1471_1.tfa_970cg - Aspergillus fumigatus	130.233	94.85	266.333	244.333
Pc13g02210	strong similarity to hypothetical protein contig_1_7_scaffold_1.tfa_1010wg - Aspergillus nidulans	14.5333	12.025	42.1	52.8
Pc13g02230	similarity to hypothetical protein encoded by B1D4.080 - Neurospora crassa	41.1333	33.075	126.033	103.233
Pc13g02250	strong similarity to hypothetical protein An15g06870 - Aspergillus niger	17.2333	16.675	46.0333	56.0333
Pc13g03040	hypothetical protein	33.8667	34.25	98.5667	88.4
Pc13g03320	strong similarity to acetylornithine deacetylase argE - Myxococcus xanthus	18.7333	17.025	51.2333	43.3333
Pc13g06370	strong similarity to hypothetical protein 1148_scaffold_2.tfa_890cg - Fusarium graminearum	16.8667	15.85	47.4	90.0667
Pc13g06580	strong similarity to root-specific homeotic protein like protein An14g00520 - Aspergillus niger	28.2333	41.125	63.2333	148.7
Pc13g06950	weak similarity to hypothetical protein B12F1.100 - Neurospora crassa	67.5333	31.275	424.867	542.5
Pc13g07100	strong similarity to hypothetical protein CAD16864.1 - Ralstonia solanacearum [putative sequencing error]	14.4	12.025	182.833	34.9333
Pc13g07630	strong similarity to IMP dehydrogenase IMH3 - Candida albicans	420.633	206.75	870.133	970.8
Pc13g09820	similarity to hypothetical protein F17H10.1 - Caenorhabditis elegans	214.1	142.85	525.133	365.6
Pc13g10250	strong similarity to hypothetical protein Rv3312c - Mycobacterium tuberculosis	24.1	13.025	80.6333	47.6667
Pc13g10980	strong similarity to hypothetical protein An08g03680 - Aspergillus niger	101.8	88.625	387.767	379.4
Pc13g12890	strong similarity to mitogen-activated protein kinase sty1p - Schizosaccharomyces pombe	15.3	12.025	199.433	76.7667
Pc13g13860	strong similarity to hypothetical protein contig_1_79_scaffold_5.tfa_170wg - Aspergillus nidulans	42	18.05	95.3333	50.3667
Pc13g13870	hypothetical protein	60.1	12.35	2924.97	599.567
Pc13g14700	strong similarity to conserved hypothetical protein - Bordetella bronchiseptica	86.2667	70.25	188.5	176.8
Pc13g14820	strong similarity to erythrocyte membrane protein like protein An02g09310 - Aspergillus niger	288.167	232.55	604.067	682.367
Pc13g14850	similarity to hypothetical protein An16g06170 - Aspergillus niger	17.0333	12.025	284.067	226.367
Pc13g15220	similarity to hypothetical protein 1129_scaffold_1.tfa_10wg - Fusarium graminearum	16.7333	15.4	176.333	75.2333
Pc13g15620	strong similarity to hypothetical protein An09g04440 - Aspergillus niger	76.5667	28.525	367.7	411.7
Pc14g00270	strong similarity to hypothetical protein contig1490_3.tfa_1440cg - Aspergillus fumigatus	29.5333	30.825	110.4	79.8667
Pc14g00360	weak similarity to Tat-interacting protein TIP30 - Homo sapiens	12.0333	12.025	32.1	28.2667
Pc14g01250	strong similarity to gene expression regulator like protein An12g00680 - Aspergillus niger	83.2	37.1	218.533	115.133
Pc15g01550	similarity to hypothetical protein contig46_part_ii.tfa_1990wg - Aspergillus fumigatus	15.9333	12.025	67.9333	76.8
Pc15g01560	hypothetical protein	54.7333	41.6	113.667	93.6
Pc16g00430	strong similarity to hypothetical protein contig1490_3.tfa_790cg - Aspergillus fumigatus	19.8333	25.725	75.1667	56
Pc16g00840	similarity to O-methyltransferase A omtA - Aspergillus parasiticus	82.9667	86.125	332.533	177.333
Pc16g00850	similarity to polyamine transport protein Tpo4 - Saccharomyces cerevisiae	111.133	157.425	710.733	508.367
Pc16g00860	similarity to hypothetical protein contig17.tfa_50cg - Aspergillus fumigatus	118.5	164.35	631.4	475.733
Pc16g02950	strong similarity to aryl-alcohol oxidase precursor aao - Pleurotus eryngii	18.7333	45.475	58.5333	124.733
Pc16g02980	strong similarity to hypothetical protein contig_1_65_scaffold_4.tfa_330wg - Aspergillus nidulans	238.5	295.45	947.4	878.633
Pc16g03220	strong similarity to hypothetical protein An09g03750 - Aspergillus niger	388.533	150.85	939.467	385
Pc16g03270	hypothetical protein	76.8	83.95	183.267	182.967
Pc16g04430	similarity to hypothetical protein mg01515.1 - Magnaporthe grisea	25.8333	12.575	203.667	132.3
Pc16g04440	strong similarity to hypothetical protein mg01514.1 - Magnaporthe grisea	155.567	78.8	709.733	558.7
Pc16g04530	strong similarity to peptide transport protein Ptr2 - Saccharomyces cerevisiae	12.7	12.25	45.1667	54.8
Pc16g05190	hypothetical protein	27.9667	12.025	143.7	500.167
Pc16g05290	hypothetical protein	41	53.9	114.267	111.567
Pc16g05400	weak similarity to hypothetical protein contig49.tfa_1510wg - Aspergillus fumigatus	29.5667	12.675	222.067	92.6
Pc16g06470	similarity to hypothetical protein B24P7.50 - Neurospora crassa	25.3333	27.225	62.6667	56.2667
Pc16g07960	weak similarity to hypothetical protein spar_3045 - Saccharomyces paradoxus	19.2667	12.825	79.4333	48.5333
Pc16g08040	similarity to hypothetical protein contig_1_134_scaffold_11.tfa_50cg - Aspergillus nidulans	83.4333	22.675	502.8	256.7
Pc16g08560	strong similarity to acyl CoA reductase like protein An14g04760 - Aspergillus niger	257.2	72.2	533.833	281.833
Pc16g09900	strong similarity to cDNA O-methyltransferase mt-I - Aspergillus parasiticus	127.667	46.875	312.7	128.967
Pc16g09940	strong similarity to hypothetical protein 1324_scaffold_5.tfa_120cg - Fusarium graminearum	12.5667	12.025	181.433	63.1667
Pc16g10990	strong similarity to xylitol dehydrogenase xdh - Galactocandida mastotermitis	14.9667	16.45	40.4	51.2667
Pc16g11040	weak similarity to hypothetical protein BAB55393.1 - Homo sapiens [putative sequencing error]	16.6333	13.9	87.1333	93.1333
Pc16g11050	similarity to hypothetical protein contig31_part_i.tfa_1300wg - Aspergillus fumigatus	13.9	12.4	44.0333	62.7333
Pc16g11470	strong similarity to ATP-binding cassette multidrug transport protein atrB - Aspergillus nidulans	249.8	116.6	869.467	953.133
Pc16g12040	strong similarity to hypothetical protein An02g07910 - Aspergillus niger	12.5667	12.025	94.2333	91.1333
Pc16g12900	similarity to hypothetical protein An17g00600 - Aspergillus niger	33.2667	58.225	90.4333	153.367
Pc16g14160	similarity to hypothetical protein SMb20606 - Sinorhizobium meliloti	162.9	101.225	404.667	391.5
Pc16g14180	similarity to hypothetical protein contig28.tfa_360wg - Aspergillus fumigatus	37.6667	20.3	98.9	107.867
Pc16g14280	strong similarity to hypothetical protein contig5_part_i.tfa_940wg - Aspergillus fumigatus	53.9333	58.875	203.867	147.133
Pc16g14590	weak similarity to cyanovirin-N CV-N - Nostoc ellipsosporum	32.3	12.025	120.333	58.9333
Pc16g15290	similarity to hypothetical protein An08g01250 - Aspergillus niger	363	385.75	962.567	995.567
Pc16g15440	weak similarity to ankyrin Ank2 - Homo sapiens	190.567	55.225	709.433	464.133
Pc16g15460	hypothetical protein	295.333	99.725	1307.6	1011.17
Pc17g00320	hypothetical protein	110.967	13.575	364.1	113.4
Pc18g00340	similarity to hypothetical protein BAB75479.1 - Nostoc sp.	28.3	29.5	108.267	104
Pc18g00350	hypothetical protein	140.067	91.925	397.033	258.433
Pc18g03670	strong similarity to phosphate transport protein GvPT - Glomus versiforme	20.9	17.75	51.5	38.5667
Pc18g04410	strong similarity to hypothetical protein mg05125.1 - Magnaporthe grisea	54.6667	46.35	138.667	126.933
Pc18g04750	strong similarity to hypothetical protein contig589.tfa_60wg - Aspergillus fumigatus	26.5333	20.825	118.367	139.133
Pc18g05810	strong similarity to hypothetical protein An07g09090 - Aspergillus niger	41.6667	37.575	95.4667	76.8
Pc18g05910	similarity to hypothetical protein contig_1_115_scaffold_8.tfa_380cg - Aspergillus nidulans	18.8333	17.25	39.7333	41.0667
Pc18g06610	weak similarity to hypothetical protein contig46_part_ii.tfa_1990wg - Aspergillus fumigatus	12.0333	12.025	53.8333	86.7333
Pc18g06660	hypothetical protein	50.7333	94.675	154.933	280.867
Pc19g00360	strong similarity to LTR-containing retrotransposable elements like protein An08g11520 - Aspergillus niger	15.8667	17.025	33.4667	35.4
Pc20g00050	similarity to hypothetical protein An08g01250 - Aspergillus niger	22.9	57.2	85.6333	164.133
Pc20g00830	similarity to hypothetical protein An12g06250 - Aspergillus niger	20.6333	12.025	66.7	103.767
Pc20g01200	strong similarity to hypothetical protein An03g04950 - Aspergillus niger	22.8333	12.425	90.6667	32.0667
Pc20g01500	strong similarity to 2,3-dihydroxybenzoic acid decarboxylase dhbD - Aspergillus niger	224.733	280.1	465.7	685.433
Pc20g01520	strong similarity to hypothetical protein mg07210.1 - Magnaporthe grisea	98.4	34.525	1646.73	1676.17
Pc20g01820	strong similarity to xylan 1,4-beta-xylosidase xynB - Bacillus subtilis	12.0333	12.85	43.6667	30.6
Pc20g02160	similarity to lipase LipP - Pseudomonas sp.	17.9	83.025	71.1	187.1
Pc20g02770	similarity to hypothetical protein ncu09372.1 - Neurospora crassa	12.0333	12.025	36.1333	36.1
Pc20g02780	strong similarity to hypothetical protein PA3829 - Pseudomonas aeruginosa	12.0333	12.025	212.233	56.8667
Pc20g02790	weak similarity to hypothetical protein contig1487_1.tfa_1190cg - Aspergillus fumigatus	66.9	20.9	697.4	540.5
Pc20g03350	hypothetical protein	18.1	12.025	38.1667	51.6333
Pc20g05110	hypothetical protein	48.2667	35.75	163.033	72.7667
Pc20g05790	weak similarity to hypothetical protein mg10474.1 - Magnaporthe grisea	12.0333	12.025	77.9	55.9667
Pc20g07030	strong similarity to 1,4-beta-D-arabinoxylan arabinofuranohydrolase axhA - Aspergillus niger	24.1333	12.025	89.5667	37.1
Pc20g07040	similarity to hypothetical Ydr124wp-like protein - Pneumocystis carinii	501.933	180.675	1028.23	442.2
Pc20g07080	strong similarity to hypothetical protein contig1487_1.tfa_2180cg - Aspergillus fumigatus	63.7333	26.625	146.733	60.3
Pc20g07380	hypothetical protein	24.1333	25.65	98.2	71.4333
Pc20g09510	similarity to hypothetical protein An11g01250 - Aspergillus niger	25.9667	50.95	107.333	106.733
Pc20g10100	similarity to hypothetical protein AAM35689.1 - Xanthomonas axonopodis	12.8333	12.025	51.8667	35.6
Pc20g10230	weak similarity to putative transcription factor CAF32051.1 - Aspergillus fumigatus	14.1333	12.025	55.6	38.9333
Pc20g10420	similarity to hypothetical protein mg04362.1 - Magnaporthe grisea	12.0333	12.025	154	72.0667
Pc20g10540	strong similarity to 27 kDa antigen - Paracoccidioides brasiliensis	30.7333	12.025	118.933	72.3667
Pc20g10640	similarity to hypothetical protein An08g09690 - Aspergillus niger	37.5667	22.75	110.1	85.1667
Pc20g11490	hypothetical protein	651.367	119.65	2221.97	1124.6
Pc20g12960	hypothetical protein	646.033	400.05	1523	1084
Pc20g12970	strong similarity to myo-inositol transporter 2 itr2p - Schizosaccharomyces pombe	195.733	150.25	684	588.467
Pc20g13220	weak similarity to hypothetical protein 1192_scaffold_2.tfa_590cg - Fusarium graminearum	57.7667	40.125	138.933	112.6
Pc20g13450	similarity to integral membrane protein PTH11 from patent WO9913094-A2 - Magnaporthe grisea	33.4333	20.825	69.5	66.4
Pc20g13600	strong similarity to hypothetical protein contig_1_104_scaffold_7.tfa_590cg - Aspergillus nidulans	156.7	102	1545.73	560.467
Pc20g13930	weak similarity to hypothetical protein An12g03400 - Aspergillus niger	450.467	299.875	966.7	1270.07
Pc20g14960	hypothetical protein	68.9	36.975	223.967	81.8667
Pc20g15520	strong similarity to hypothetical protein contig1492_0.tfa_3060wg - Aspergillus fumigatus	27.7	36.275	74.7667	85.5
Pc20g15790	strong similarity to hypothetical protein mg10764.1 - Magnaporthe grisea	36.3667	36.075	182.367	93
Pc21g00750	hypothetical protein	13.4667	15	259.033	250.633
Pc21g00760	strong similarity to hypothetical protein An07g04700 - Aspergillus niger	38.7333	19.625	106.667	78.6333
Pc21g01210	similarity to hypothetical amine transporter SPCC18.02 - Schizosaccharomyces pombe	95.6333	13.5	290.867	32.4667
Pc21g01690	strong similarity to hypothetical membrane protein YOL119c - Saccharomyces cerevisiae	33.6667	23.85	239.733	57.6333
Pc21g02690	strong similarity to phosphate-repressible phosphate permease pho-4 - Neurospora crassa	72	54.95	216.933	259.3
Pc21g03410	similarity to hypothetical protein An14g04910 - Aspergillus niger	12.0333	12.025	92.4333	89.2333
Pc21g03870	similarity to ankyrin 3 (splice form 3) - Mus musculus	95.5667	46.175	751.267	616.867
Pc21g04630	similarity to hypothetical protein 13E11.200 - Neurospora crassa	58.8	57.625	232.333	170.067
Pc21g04920	similarity to sphingoid long-chain base resistancy protein Rsb1 - Saccharomyces cerevisiae	53.1667	97.875	260.667	258.033
Pc21g05060	strong similarity to salicylate hydroxylase nahW - Pseudomonas stutzeri	182.033	68.25	1890.1	162.133
Pc21g05080	strong similarity to lovastatin diketide synthase lovF - Aspergillus terreus	93.8333	38.4	1334.8	100.067
Pc21g05100	strong similarity to membrane protein Tpo2 - Saccharomyces cerevisiae	23.6667	14.025	421	32.9333
Pc21g05110	strong similarity to hypothetical protein contig_1_54_scaffold_3.tfa_480wg - Aspergillus nidulans	151.067	66.525	2585.37	416
Pc21g05920	hypothetical protein	148.467	120.7	460.833	475.767
Pc21g06090	similarity to hypothetical membrane domain protein involved in signal transduction AAL22257.1 - Salmonella typhimurium	45.3333	40.975	223.767	172.467
Pc21g06100	similarity to hypothetical conserved protein ynaD - Bacillus subtilis	52.2333	69.65	216.133	170.033
Pc21g06480	hypothetical protein	12.0333	12.025	36.1667	29.3667
Pc21g06630	similarity to hypothetical protein contig12.tfa_950wg - Aspergillus fumigatus	27.1	12.025	165.467	183.3
Pc21g07980	strong similarity to hypothetical protein An04g06800 - Aspergillus niger	29.0667	22	115.2	116.833
Pc21g08040	similarity to ferric cupric reductase Fre2 - Saccharomyces cerevisiae	18.1667	21.55	73.8333	50.5
Pc21g08370	similarity to hypothetical protein An11g07840 - Aspergillus niger	25.4667	12.025	128.5	88.4333
Pc21g08480	hypothetical protein	115.367	141.175	414.167	450.2
Pc21g08490	weak similarity to hypothetical short chain dehydrogenase SPCC736.13 - Schizosaccharomyces pombe	61.3667	58.975	140.9	120.767
Pc21g08530	strong similarity to hypothetical protein contig_1_98_scaffold_6.tfa_760cg - Aspergillus nidulans	88.6667	22	351.8	178.933
Pc21g08710	weak similarity to transcription activator Upc2 - Saccharomyces cerevisiae	42.9333	34.55	120.7	74.0667
Pc21g09230	similarity to hypothetical protein 1185_scaffold_2.tfa_130cg - Fusarium graminearum	288.433	317.125	591.733	671.833
Pc21g09280	hypothetical protein	25.3667	21.1	55.2333	54.3333
Pc21g09350	strong similarity to Rhodopsin like protein An13g01340 - Aspergillus niger	12.0333	12.025	29.2333	33.4333
Pc21g09640	similarity to hypothetical protein ncu05632.1 - Neurospora crassa	65.6333	21.5	565.367	538.567
Pc21g09650	weak similarity to ecto-ATPase c-cam105 - Rattus norvegicus	66.6333	14.225	458.167	230.333
Pc21g09710	strong similarity to ADP-ribosylation factor-like protein Arl1 - Saccharomyces cerevisiae	18.2	13.025	37.4333	51.1667
Pc21g09850	strong similarity to pectin lyase pelA - Aspergillus niger	22.2	29.875	110.9	64.8
Pc21g09860	strong similarity to hypothetical amidase - Schizosaccharomyces pombe	83.2333	87.625	206.9	178.5
Pc21g09870	weak similarity to appressorium differentiation protein pth11 - Magnaporthe grisea	21.3667	12.1	134.533	118.5
Pc21g10010	strong similarity to hypothetical protein contig5_part_i.tfa_3440wg - Aspergillus fumigatus	15.3	12.025	159.867	137.833
Pc21g10480	strong similarity to hypothetical protein contig_1_150_scaffold_12.tfa_180cg - Aspergillus nidulans	37.7	50.825	106.333	102.5
Pc21g10840	strong similarity to fatty acid synthase alpha subunit fas2p - Schizosaccharomyces pombe	14.9	12.025	72.4667	48.3
Pc21g10970	hypothetical protein	20.9333	24.475	79.4667	79.5667
Pc21g10990	similarity to hypothetical protein contig_1_26_scaffold_2.tfa_360cg - Aspergillus nidulans	53.5333	70.075	219.133	204.233
Pc21g12730	hypothetical protein	30.2667	14.875	112.7	82.9667
Pc21g13720	ABC transporter sequence aa1 from patent WO200132904-A2 - Penicillium chrysogenum	48.0333	29.1	110.3	86.7667
Pc21g13720	Pc21g13720 ABC transporter sequence aa1 from patent WO200132904-A2 - Penicillium chrysogenum	47.0333	27.575	97.8667	80.6
Pc21g13720	Pc21g13720 ABC transporter sequence aa1 from patent WO200132904-A2 - Penicillium chrysogenum	38.7333	26.525	78.6333	72.3667
Pc21g13720	Pc21g13720 ABC transporter sequence aa1 from patent WO200132904-A2 - Penicillium chrysogenum	12.0333	12.025	36.1	35.2667
Pc21g13910	strong similarity to hypothetical protein contig1493_1.tfa_1660cg - Aspergillus fumigatus	47.6333	46.525	464.067	96
Pc21g14100	strong similarity to hypothetical protein An14g02980 - Aspergillus niger	72.1667	16.3	431.367	208.433
Pc21g14180	strong similarity to hypothetical protein contig_1_43_scaffold_2.tfa_700wg - Aspergillus nidulans	24.7667	13.975	177.4	146.3
Pc21g14800	similarity to hypothetical protein contig_1_168_scaffold_14.tfa_210cg - Aspergillus nidulans	17.8667	12.025	222.4	103.233
Pc21g15410	strong similarity to hypothetical protein An07g04880 - Aspergillus niger [putative sequencing error]	66.2	86.45	310.333	346
Pc21g16980	strong similarity to hypothetical protein contig_1_128_scaffold_9.tfa_530cg - Aspergillus nidulans	21.9333	12.025	175.967	109.867
Pc21g18100	strong similarity to differentially expressed protein Sh3yl1 - Mus musculus	38.6667	26.825	86.2667	82
Pc21g18650	strong similarity to hypothetical protein B1D4.110 - Neurospora crassa	215.533	135	529.933	404.9
Pc21g18750	hypothetical protein	17.9333	12.4	51.1	25.5
Pc21g19410	similarity to hypothetical protein contig31_part_ii.tfa_3240cg - Aspergillus fumigatus	44.0667	35.125	579.3	434.167
Pc21g21590	strong similarity to glucose transporter rco-3 - Neurospora crassa	88.0667	29.75	254.967	95.7667
Pc21g22040	strong similarity to hypothetical protein contig_1_153_scaffold_12.tfa_510wg - Aspergillus nidulans	78.9667	12.225	235.967	84.8
Pc21g22240	similarity to cholesterol 7alpha-monooxygenase CYP7 - Oryctolagus cuniculus	49.2	87.75	193.367	444.2
Pc21g23900	similarity to protease synthase and sporulation negative regulatory protein pai1 - Enterococcus faecalis	26.5	41	75.7333	83.5667
Pc22g00580	strong similarity to hypothetical conserved protein PA2682 - Pseudomonas aeruginosa	129	169.375	483.033	501.967
Pc22g01410	strong similarity to hypothetical protein An04g06800 - Aspergillus niger	12.0333	13.175	26.8667	40
Pc22g01420	strong similarity to cell division cycle protein Cdc50 - Saccharomyces cerevisiae	14.9667	12.025	58.2667	79.0667
Pc22g01720	weak similarity to hypothetical protein YER080w - Saccharomyces cerevisiae	13.1667	14.025	49.8	49.7333
Pc22g01810	strong similarity to hypothetical protein contig127.tfa_340wg - Aspergillus fumigatus	12.0333	12.025	145.333	83.7333
Pc22g01850	glucan 1,4-alpha-glucosidase BAC8255 - Penicillium chrysogenum	31.9333	14.075	172.733	64.3667
Pc22g03020	strong similarity to sugar transporter Sut2 - Pichia stipitis	42.0667	19.65	197.167	51.4333
Pc22g03030	similarity to hypothetical protein contig_1_83_scaffold_5.tfa_50wg - Aspergillus nidulans	21.5333	12.025	679.4	176.1
Pc22g06580	similarity to hypothetical transcription activator SPAC139.03 - Schizosaccharomyces pombe	16.6	16.875	39.4333	41.3667
Pc22g06590	weak similarity to hypothetical protein mg01994.1 - Magnaporthe grisea	19	20.025	56.0333	62.1667
Pc22g06980	strong similarity to linoleate diol synthase - Gaeumannomyces graminis	176.1	127.175	495.9	603.2
Pc22g07350	strong similarity to hypothetical protein SPCC757.02c - Schizosaccharomyces pombe	13.6	234.05	188.067	891.567
Pc22g08230	hypothetical protein	12.0333	12.025	462.967	99.8
Pc22g08440	strong similarity to phosphate-repressible phosphate permease pho-4 - Neurospora crassa	12.8	12.025	59.5333	41.2
Pc22g08600	similarity to hypothetical protein PA2682 - Pseudomonas aeruginosa	12.0333	12.025	50.0667	41.4667
Pc22g08830	hypothetical protein	29.8	31.425	67.9	64.1333
Pc22g09440	similarity to aspartic proteinase Yps3 - Saccharomyces cerevisiae	37.5667	59.05	238.033	589.633
Pc22g09840	strong similarity to cytochrome P450 monooxygenase P450I - Gibberella fujikuroi	46.8	57.475	325.633	236.633
Pc22g09990	strong similarity to carboxypeptidase S1 - Penicillium janthinellum	63.0667	144.1	294.167	387.367
Pc22g11860	strong similarity to indoleamine 2,3-dioxygenase IDO - Mus musculus	29.4333	15.8	63.3	43.1333
Pc22g12340	strong similarity to extracellular alpha-amylase amyA amyB - Aspergillus niger	58.3333	67.725	137.633	146.467
Pc22g13090	similarity to cDNA GS1 - Homo sapiens	12.9333	13.9	37.3	31.8
Pc22g13100	strong similarity to hypothetical protein contig5_part_ii.tfa_2150cg - Aspergillus fumigatus	27.0667	18.15	101.167	85.6333
Pc22g13690	strong similarity to chitinase chiA - Aspergillus nidulans	541.367	533.2	1602.8	1554.2
Pc22g15220	strong similarity to C-5 sterol desaturase Erg3 - Saccharomyces cerevisiae	15.2333	18.35	38.3	75.6667
Pc22g15390	strong similarity to alpha-glucan synthase mok1p - Schizosaccharomyces pombe	101	149.1	242.067	366.2
Pc22g15430	similarity to protein involved in actin distribution and bipolar budding Rsv167 - Saccharomyces cerevisiae	48.3	30.45	126.733	75.9333
Pc22g16070	weak similarity to hypothetical membrane protein YIL151c - Saccharomyces cerevisiae	192.633	74.75	787.833	617.367
Pc22g16100	hypothetical protein	51.0667	39.925	125.967	105.267
Pc22g16190	similarity to dicarboxylic amino acid permease Dip5 - Saccharomyces cerevisiae	12.0333	14.55	200.267	167.033
Pc22g16200	weak similarity to hypothetical protein An11g01250 - Aspergillus niger	17.3	18.425	137.467	150.9
Pc22g17090	similarity to hypothetical protein mg00339.1 - Magnaporthe grisea	21.3333	20.325	65.3333	46.2
Pc22g17190	similarity to hypothetical protein contig_1_46_scaffold_3.tfa_230wg - Aspergillus nidulans	14.2	12.475	189.467	79.4333
Pc22g17200	weak similarity to RING finger protein rngB - Dictyostelium discoideum	13.6667	12.65	86.2667	51.3333
Pc22g17640	weak similarity to catabolite repressor creA - Aspergillus niger	73.2	36.7	871.267	690.267
Pc22g17650	strong similarity to hypothetical protein contig31_part_ii.tfa_1650cg - Aspergillus fumigatus	336.533	253.55	776.9	718.433
Pc22g17830	strong similarity to hypothetical protein contig40.tfa_650cg - Aspergillus fumigatus	338	197.225	773.7	585.4
Pc22g19310	similarity to hypothetical beta transducin-like protein het-e1 - Podospora anserina	80.1667	76.7	189.6	155.2
Pc22g19330	strong similarity to nitrilase - Rhodococcus rhodochrous	272	389.425	1244.53	1249.97
Pc22g19800	strong similarity to hypothetical protein contig31_part_i.tfa_3800cg - Aspergillus fumigatus	348.033	128.05	748.033	654.433
Pc22g20160	weak similarity to hypothetical protein An12g10330 - Aspergillus niger	288.8	267.925	680.833	645.8
Pc22g20210	strong similarity to yeast phase specific gene yps-3 - Histoplasma capsulatum	539.9	461.775	1996.43	1464.07
Pc22g20720	strong similarity to hypothetical protein An14g03100 - Aspergillus niger	52.3667	61.7	154.667	254
Pc22g20730	similarity to hypothetical protein CAD36993.1 - Neurospora crassa	31.3667	51.875	79.0333	124.133
Pc22g21240	strong similarity to catalase cta1p - Schizosaccharomyces pombe	34	35.8	86.8	106.633
Pc22g21690	hypothetical protein	48.2333	17.775	1371.07	176.033
Pc22g21870	similarity to hypothetical protein contig10.tfa_180wg - Aspergillus fumigatus	237.067	91.05	749.433	357.833
Pc22g22420	strong similarity to high-affinity nicotinic acid permease Tna1 - Saccharomyces cerevisiae	379.667	306.375	1154.43	773.633
Pc22g23080	strong similarity to hypothetical protein An12g07700 - Aspergillus niger	31.3333	46.525	91.7667	126.267
Pc22g23090	hypothetical protein	269.167	119.275	669	531.033
Pc22g24450	similarity to hypothetical protein An12g08820 - Aspergillus niger	128.1	46.65	459.567	232.9
Pc22g24970	weak similarity to hypothetical protein AAM35689.1 - Xanthomonas axonopodis	26.5333	30.9	75.1667	67.6333
Pc22g25580	strong similarity to hypothetical protein mg06328.1 - Magnaporthe grisea	86.6667	35.2	249.833	194.433
Pc22g26490	hypothetical protein	65.6	91.3	307.867	234.467
Pc22g26500	hypothetical protein	20.2	12.025	44.8333	24.3667
Pc23g00340	strong similarity to acetate regulatory DNA binding protein like protein An05g00720 - Aspergillus niger [truncated ORF][putative pseudogene]	12.0333	12.025	42.6667	78.4667
Pc24g01600	hypothetical protein	22.1333	12.025	471.233	347.3
Pc36g00010	weak similarity to hypothetical membrane protein YIL151c - Saccharomyces cerevisiae	83	63.125	282.2	360.467

## Sheet: Group 9 (170 genes)
	Description
Pc01g00030_s_at	weak similarity to hypothetical protein An12g08820 - Aspergillus niger	DS17690 - PAA	DS17690 + PAA	DS50661 - PAA	DS50661 + PAA
Pc03g00200	strong similarity to hypothetical protein An14g02320 - Aspergillus niger	37.4667	13.925	18.3333	18.8667
Pc06g00050	strong similarity to aspergillopepsin II precursor (acid proteinase A) - Aspergillus niger	114.167	21.15	17.8333	12.0333
Pc06g00320	strong similarity to hypothetical protein contig1493_1.tfa_1830wg - Aspergillus fumigatus	43.4333	12.025	12.0333	12.0333
Pc06g00430	strong similarity to ribonuclease T2 precursor rntB - Aspergillus oryzae	129.333	61.45	47.2333	38.2
Pc06g00890	strong similarity to heat shock protein Hsp104 - Saccharomyces cerevisiae	461.433	321.7	160.633	168.8
Pc06g01260	strong similarity to hypothetical flavoprotein oxygenase PA1644 - Pseudomonas aeruginosa	26.0333	39.725	12.0333	20.1
Pc06g01560	strong similarity to hypothetical protein contig46_part_ii.tfa_1640wg - Aspergillus fumigatus	42.6667	38.7	20.7333	27.8667
Pc06g01690	strong similarity to hypothetical protein contig_1_14_scaffold_1.tfa_170cg - Aspergillus nidulans	130.967	79.975	53.2	60.7
Pc06g02220	strong similarity to hypothetical protein contig46_part_ii.tfa_2030cg - Aspergillus fumigatus	70.6	92.6	18.3333	20.0333
Pc09g00160	hypothetical protein	579.333	158.425	19.0667	17.0333
Pc10g00010	weak similarity to kinesin-related protein kLPA - Aspergillus nidulans	539.8	319.6	157.2	135.267
Pc12g01170	strong similarity to hypothetical protein contig31_part_ii.tfa_1450cg - Aspergillus fumigatus	183.833	187.325	83.8333	122.867
Pc12g01260	strong similarity to hypothetical bHLH transcription factor hpa3 - Aspergillus nidulans	220.133	143.375	90.1333	92.4
Pc12g01540	strong similarity to sulfate permease SutB - Penicillium chrysogenum	33.8333	12.225	12.0333	12.0333
Pc12g02220	strong similarity to hypothetical protein mg00678.1 - Magnaporthe grisea	130.3	724.65	41.6	362.833
Pc12g02950	hypothetical protein	179.367	22.575	72.8	16.3667
Pc12g03260	similarity to hypothetical protein An16g07330 - Aspergillus niger	147.233	12.025	12.3667	12.0333
Pc12g03590	weak similarity to putative transcription factor CAF32051.1 - Aspergillus fumigatus	40.6333	21.175	18.5333	18.8667
Pc12g03690	strong similarity to hypothetical protein contig_1_116_scaffold_8.tfa_30wg - Aspergillus nidulans	151.567	108.575	15.4333	41.7
Pc12g05790	similarity to hypothetical protein CC3092 - Caulobacter crescentus	404.367	799.875	166.7	574.633
Pc12g06090	strong similarity to hypothetical mitochondrial carrier protein YMR166c - Saccharomyces cerevisiae	71.6333	60.475	31.2	41.9667
Pc12g07100	strong similarity to alcohol dehydrogenase adhIII - Aspergillus nidulans	147.8	30.425	27.1333	19.9
Pc12g07220	weak similarity to hypothetical protein SPBP8B7.28c - Schizosaccharomyces pombe	57.9333	40.175	27.4	53.0667
Pc12g07520	similarity to cofilin Cof1 - Saccharomyces cerevisiae	31.3667	12.95	12.0333	12.0333
Pc12g07820	similarity to chitosanase csnA - Aspergillus oryzae	1190.87	1569.47	324.633	829.433
Pc12g07920	strong similarity to hypothetical protein SPCC757.02c - Schizosaccharomyces pombe	44.1333	56.7	15.9	23.2333
Pc12g08280	strong similarity to hypothetical protein An07g01340 - Aspergillus niger	1028.3	186.175	479.133	437.633
Pc12g08290	similarity to antifungal protein precursor paf - Penicillium chrysogenum	354.533	32.125	69.3	26.4667
Pc12g09320	strong similarity to hypothetical protein SPAC922.05c - Schizosaccharomyces pombe	4982.13	3891.53	2210.83	2051.33
Pc12g10800	strong similarity to endo 1,5-alpha-arabinanase abnA - Aspergillus niger	133.8	12.425	47.9667	12.0333
Pc12g12050	strong similarity to hypothetical protease Mch5 - Saccharomyces cerevisiae	105.567	145.275	12.0333	12.0333
Pc12g12060	strong similarity to branched-chain amino acid aminotransferase Bat2 - Saccharomyces cerevisiae	780.533	879.95	47.9333	39.3333
Pc12g13160	strong similarity to hypothetical mixed-linked glucanase precursor related protein MLG1 - Neurospora crassa	67.1333	14.55	13.9	12.6333
Pc12g13940	strong similarity to hypothetical protein contig_1_41_scaffold_2.tfa_160wg - Aspergillus nidulans	57.6667	12.025	12.0333	12.0333
Pc12g14380	strong similarity to ribonuclease T1 precursor rntA - Aspergillus oryzae	234.433	72.45	52.5	31
Pc12g14420	hypothetical protein	1013.73	731.6	499.7	616.333
Pc12g14560	hypothetical protein	407.6	503.025	120.133	258.567
Pc12g14960	similarity to hypothetical protein An08g06730 - Aspergillus niger	216.433	12.025	12.0333	12.0333
Pc12g15840	strong similarity to hypothetical protein contig_1_51_scaffold_3.tfa_2180cg - Aspergillus nidulans	396.167	320.075	121.267	408.133
Pc13g00880	strong similarity to ceruloplasmin - Danio rerio	158.333	12.025	12.0333	12.0333
Pc13g03480	similarity to hypothetical MAP3K protein kinase-like protein MLD14.3 - Arabidopsis thaliana	68.0667	14.325	18.0667	13.2
Pc13g05340	weak similarity to cell wall synthesis protein KRE9 - Candida albicans	52.2667	12.075	12.0333	12.0333
Pc13g07080	similarity to hypothetical protein An15g00820 - Aspergillus niger	678.067	429.45	136.5	81.1
Pc13g09520	strong similarity to chitinase 1 precursor cts1 - Coccidioides immitis	512.2	260.975	190.433	274.833
Pc13g10320	strong similarity to hypothetical protein contig_1_84_scaffold_5.tfa_720wg - Aspergillus nidulans	376.4	484.225	184.833	309.3
Pc13g11090	hypothetical protein	30.1	12.025	12.0333	12.0333
Pc13g12860	strong similarity to hypothetical protein contig46_part_i.tfa_2800cg - Aspergillus fumigatus	140.8	113.575	59.8333	77.9333
Pc13g13310	hypothetical protein	94.6333	15.725	35.4	12.0333
Pc13g13450	strong similarity to purine-cytosine permease pcpl3 - Kluyveromyces marxianus	30.4667	12.025	12.0333	12.0333
Pc13g13790	strong similarity to hypothetical acetyltransferase 2SCG4.07c - Streptomyces coelicolor	631.833	967.9	50.9	64
Pc13g13920	hypothetical protein	38.2	12.025	12.0333	12.0333
Pc13g14310	similarity to methyl chloride transferase AAC72357.1 - Batis maritima	119.267	86.75	50.0333	61
Pc13g15840	strong similarity to 3-hydroxybutryl-CoA dehydratase like protein An09g02050 - Aspergillus niger	78.5	97.5	34.2	61.9333
Pc13g16010	weak similarity to spore-wall fungal hydrophobin dewA - Aspergillus nidulans	58.6333	12.025	12.0333	12.0333
Pc14g01290	strong similarity to heat shock protein hsp30 - Aspergillus nidulans	1207.8	1044.35	129.967	194
Pc15g00090	strong similarity to hexose transporter ght2p - Schizosaccharomyces pombe	189.867	52.075	48.3	24.5333
Pc15g00470	weak similarity to hypothetical protein UNC-89 - Caenorhabditis elegans	30.1	12.2	12.0333	12.0333
Pc15g01490	strong similarity to copper resistance-associated P-type ATPase CRP1 - Candida albicans	44.0667	17.35	18.1	13.3667
Pc16g00180	strong similarity to hypothetical protein contig10.tfa_220cg - Aspergillus fumigatus	68.0333	12.025	12.0333	12.0333
Pc16g04550	hypothetical protein	109.333	12.025	12.0333	12.0333
Pc16g04840	hypothetical protein	143.1	12.025	12.0333	12.0333
Pc16g06660	weak similarity to hypothetical protein encoded by CG4090 - Drosophila melanogaster	469	12.025	12.0333	12.0333
Pc16g06690	similarity to spore-wall fungal hydrophobin dewA - Aspergillus nidulans	57.4667	13.95	12.0333	12.0333
Pc16g08570	strong similarity to hypothetical protein An01g02040 - Aspergillus niger [putative sequencing error]	39.0667	12.025	12.0333	12.0333
Pc16g08980	weak similarity to 1,3-beta-glucanosyltransferase gel1 - Aspergillus fumigatus	64.5	12.075	12.0333	12.0333
Pc16g09590	similarity to hypothetical protein PA4177 - Pseudomonas aeruginosa	238.4	370.4	39.4667	66.9333
Pc16g09610	strong similarity to protein abaA - Aspergillus nidulans	63.5333	12.025	12.0333	12.0333
Pc16g10190	strong similarity to hypothetical glutathione-S-transferase SPCC965.07c - Schizosaccharomyces pombe	26.3667	12.025	12.0333	12.0333
Pc16g11480	strong similarity to lovastatin diketide synthase lovF - Aspergillus terreus	688.533	208.05	60.2	40.3
Pc16g11620	strong similarity to hypothetical sterigmatocystin biosynthesis p450 monooxygenase stcB - Aspergillus nidulans	41.1333	19.825	12.6	12.0333
Pc16g12280	strong similarity to membrane protein Tpo2 - Saccharomyces cerevisiae	163.4	363.95	68.2	354.533
Pc16g13100	strong similarity to hypothetical glucan beta-1,3 exoglucanase exgS - Aspergillus phoenicis	76.0333	28.725	33.3667	24.9667
Pc16g13260	similarity to hypothetical protein An01g10940 - Aspergillus niger	97.3333	12.025	12.0333	12.0333
Pc16g13500	weak similarity to integral membrane protein PTH11 from patent WO9913094-A2 - Magnaporthe grisea	60.3333	15.425	17.9667	210.933
Pc16g13510	similarity to multidrug resistance protein Hol1 - Saccharomyces cerevisiae	24.7333	26.925	12.0333	112.4
Pc16g14170	strong similarity to mannosyl-oligosaccharide 1,2-alpha-mannosidase like protein An01g12550 - Aspergillus niger	81.4667	17.35	19.7333	12.4667
Pc16g14230	strong similarity to beta-ketoacyl reductase rhlG - Pseudomonas aeruginosa	139.367	241.125	53.6333	165.6
Pc18g00150	strong similarity to high affinity glucose transporter HGT1 - Kluyveromyces lactis	117.633	68.9	37.3667	46.4667
Pc18g01040	strong similarity to copper resistance-associated P-type ATPase CRP1 - Candida albicans	102.233	71.8	30.7	33.5
Pc18g01720	similarity to hypothetical alanine--tRNA ligase alaS - Streptomyces coelicolor	215.267	325.925	30.5	40.9667
Pc18g02620	strong similarity to cyanide hydratase Cht - Gloeocercospora sorghi	28.3	12.025	12.0333	12.0333
Pc18g03610	weak similarity to canalicular multidrug resistance protein cMrp - Rattus norvegicus	52.6333	68.625	15.7	40.2333
Pc18g04570	weak similarity to hypothetical protein C0390w - Plasmodium falciparum	780.267	17.325	67.2667	39.5
Pc18g04580	weak similarity to hypothetical protein An04g07540 - Aspergillus niger	354.867	12.475	53.8667	12.7
Pc18g05530	similarity to 6-hydroxy-D-nicotine oxidase 6-HDNO - Arthrobacter oxidans	310.5	462.675	126.8	256.6
Pc20g00950	strong similarity to hypothetical protein 15_scaffold_1.tfa_30wg - Fusarium graminearum	66.6	52.1	25.0333	27.7
Pc20g01760	strong similarity to cercosporin transporter CFP - Cercospora kikuchii	42.7667	12.7	12.0333	12.0333
Pc20g01800	strong similarity to hypothetical protein contig42.tfa_690wg - Aspergillus fumigatus	125.367	230.875	62.4667	120.167
Pc20g02250	similarity to chitinase - Chelonus sp.	223.167	45.575	78.4	90.9
Pc20g02640	strong similarity to glutaminase A gtaA - Aspergillus oryzae	246.567	14.45	17.6667	12.0333
Pc20g02700	strong similarity to hypothetical membrane protein YPR157w - Saccharomyces cerevisiae	100.467	15.125	19.6333	12.4333
Pc20g08470	strong similarity to protease Mch5 - Saccharomyces cerevisiae	77.5333	239.3	36.9	161.8
Pc20g10240	strong similarity to serine-type carboxypeptidase precursor cpdS - Aspergillus phoenicis	57.4667	22.325	15.6333	12.0333
Pc20g13170	strong similarity to sterol C-24(28) reductase sts1p - Schizosaccharomyces pombe	115.233	77.6	36.4333	23.0667
Pc20g13500	strong similarity to very long-chain fatty acyl-CoA synthase Fat1 - Saccharomyces cerevisiae	45.7333	143.7	21.8667	96.8
Pc20g13640	similarity to ankyrin Ank2 - Homo sapiens	192.567	360.125	68.1	95.3
Pc20g13710	weak similarity to hypothetical protein - lasmodium falciparum	54.5333	12.025	12.0333	12.0333
Pc20g14200	strong similarity to beta-glucan synthesis associated protein Kre6 - Saccharomyces cerevisiae	27.2333	12.025	12.0333	12.0333
Pc21g01270	weak similarity to hard surface induced protein 3 chip3 - Glomerella cingulata	35.2	12.025	12.9	12.0333
Pc21g01820	strong similarity to hypothetical transmembrane protein SPAC977.11 - Schizosaccharomyces pombe	213.6	117.95	89.5333	77.9667
Pc21g05430	strong similarity to cystathionine gamma-lyase - Saccharomyces cerevisiae	64.2333	82.875	29.9333	71.3
Pc21g06080	similarity to hypothetical protein YOL032w - Saccharomyces cerevisiae	58.2333	82.55	25.8	33.2333
Pc21g06640	strong similarity to choline permease Hnm1 - Saccharomyces cerevisiae	766.433	1048.35	291.333	532.567
Pc21g07890	hypothetical protein	29.2667	31.75	13.1333	26.3667
Pc21g08120	similarity to hypothetical protein B8J22.030 - Neurospora crassa	425.733	463.725	185.3	262.567
Pc21g08640	weak similarity to hypothetical transcription regulator SPCC4F11.01 - Schizosaccharomyces pombe	546.933	60.075	78.1333	72.1667
Pc21g09180	similarity to hypothetical protein An08g09910 - Aspergillus niger	39	24.75	19.0667	24.7
Pc21g09810	strong similarity to hypothetical membrane transport protein SPAC3H1.06c - Schizosaccharomyces pombe	38.2667	12.025	12.0333	12.0333
Pc21g09950	strong similarity to hypothetical protein 1194_scaffold_2.tfa_90cg - Fusarium graminearum	57.5	86.375	25.2333	58.8
Pc21g11870	strong similarity to hypothetical protein An12g00400 - Aspergillus niger	26.1	12.125	12.7667	12.0333
Pc21g13520	weak similarity to hypothetical protein YKL051w - Saccharomyces cerevisiae	136.5	167.6	42.7	90.5667
Pc21g15040	strong similarity to enoyl reductase of the lovastatin biosynthesis like protein An15g02630 - Aspergillus niger	31.0333	31.95	12.1	13.0667
Pc21g15420	strong similarity to cercosporin transporter CFP - Cercospora kikuchii	2564.7	668.8	705.667	367.333
Pc21g15480	strong similarity to cyclic peptide AM-toxin synthase like protein An03g00650 - Aspergillus niger	1488.17	162.175	687.9	129.467
Pc21g15780	strong similarity to chitinase precursor chit33 - Trichoderma harzianum [putative sequencing error]	41.3	12.025	12.0333	12.0333
Pc21g16130	similarity to hypothetical protein contig1495_1.tfa_1320wg - Aspergillus fumigatus	337.233	36.375	113.833	77.4667
Pc21g16380	strong similarity to cell surface ferroxidase precursor Fet3 - Saccharomyces cerevisiae	61.5	12.025	12.0333	12.0333
Pc21g16420	strong similarity to scytalone dehydratase - Pyricularia oryzae	93.2333	42.95	12.0333	23.6667
Pc21g16430	strong similarity to 1,3,6,8-tetrahydroxynaphthalene reductase arp2 - Aspergillus fumigatus	44.3	30.475	15.5667	26.1667
Pc21g16440	strong similarity to hypothetical yellowish-green 1 ayg1 - Aspergillus fumigatus	55.4667	33.7	12.0333	14.6
Pc21g17980	strong similarity to hypothetical protein contig5_part_ii.tfa_2530cg - Aspergillus fumigatus	896.167	144.475	196.933	72.4667
Pc21g18350	strong similarity to rodletless protein rodA - Aspergillus nidulans	107.033	37.25	12.0333	12.0333
Pc21g20790	strong similarity to hypothetical precursor of spore coat protein sp96 - Neurospora crassa	59.6667	12.025	12.0333	12.0333
Pc21g21680	strong similarity to hypothetical C6 hypothetical protein CAD37146.1 - Aspergillus fumigatus	42.1333	16.325	16.4333	12.0333
Pc21g23200	strong similarity to extracellular alpha-glucosidase aglU - Aspergillus niger	133.8	37.85	59	20.4667
Pc22g01080	weak similarity to hypothetical protein YNR069c - Saccharomyces cerevisiae	181.767	173.275	36.6333	25.6667
Pc22g01300	similarity to lipid transfer protein POX18 - Candida tropicalis	628.567	403.55	219.4	216.8
Pc22g01530	strong similarity to hypothetical protein YAL049c - Saccharomyces cerevisiae	740.1	844.975	356.5	426
Pc22g02820	strong similarity to hypothetical protein contig12.tfa_1430wg - Aspergillus fumigatus	527.4	445.65	256.5	286.333
Pc22g04640	strong similarity to high affinity glucose transporter HGT1 - Kluyveromyces lactis	31.5333	12.025	12.0333	12.0333
Pc22g05480	strong similarity to hypothetical oxidoreductase PA0147 - Pseudomonas aeruginosa	38.3	12.25	12.8333	12.0333
Pc22g06520	weak similarity to potassium transport protein Trk2 - Saccharomyces cerevisiae	33.6667	12.025	12.0333	12.0333
Pc22g07320	strong similarity to mycocerosate synthase like protein An02g14970 - Aspergillus niger	57.6667	501.2	17.1667	485.833
Pc22g07470	strong similarity to hexose transporter Hxt13 - Saccharomyces cerevisiae	228.533	12.025	12.0333	12.0333
Pc22g07760	strong similarity to hypothetical protein 1194_scaffold_2.tfa_330wg - Fusarium graminearum	40.9	17.85	12.0333	12.0333
Pc22g08420	strong similarity to brown 2 protein abr2 - Aspergillus fumigatus	82.1333	12.175	13.4	12.2
Pc22g08520	weak similarity to heparanase - Homo sapiens	1417.9	1718	566.267	1189.97
Pc22g08820	hypothetical protein	88.3667	21.525	12.0333	12.0333
Pc22g09350	strong similarity to vacuolar H(+) Ca(2+) exchanger Vcx1 - Saccharomyces cerevisiae	65.8333	27.65	32.5	21.6667
Pc22g10010	strong similarity to N-acetylglucosamine-6-phosphate deacetylase CaNAG2 - Candida albicans	4781.17	3790.05	1543.53	1939.4
Pc22g12210	strong similarity to integral membrane protein like protein An04g06980 - Aspergillus niger	96.9333	12.4	12.0333	12.0333
Pc22g12240	strong similarity to choline permease Hnm1 - Saccharomyces cerevisiae	100.233	12.175	12.0333	12.0333
Pc22g14290	strong similarity to rodletless protein rodA - Aspergillus nidulans	77.3	15.925	13.1333	13.8
Pc22g14300	similarity to hypothetical protein An02g09010 - Aspergillus niger	390.3	12.025	12.0333	12.0333
Pc22g15180	strong similarity to pyruvate carboxylase like protein An15g02820 - Aspergillus niger	31.7667	297.3	12.0333	163.367
Pc22g17040	hypothetical protein	243.933	12.025	12.0333	12.0333
Pc22g17420	strong similarity to hypothetical protein contig_1_153_scaffold_12.tfa_500cg - Aspergillus nidulans	69.1333	12.025	12.0333	12.0333
Pc22g17460	strong similarity to cytochrome P450 pisatin demethylase PDAT9 - Nectria haematococca	168.4	176.975	77.2667	147.367
Pc22g18570	weak similarity to polycystic kidney disease 1-like 3 - Mus musculus	171.133	34.925	53.5	34.5
Pc22g19000	strong similarity to hypothetical protein contig1488_2.tfa_470cg - Aspergillus fumigatus	40.7	19.2	18.9	28.8667
Pc22g19490	strong similarity to trans-2-enoyl-ACP reductase like protein An16g05340 - Aspergillus niger	1072.27	956.15	484.133	802.267
Pc22g19920	weak similarity to 35.6K acid phosphatase - Aspergillus nidulans	228.333	23.15	45.9	15.5
Pc22g20630	strong similarity to branched-chain amino acid aminotransferase Bat2 - Saccharomyces cerevisiae	180.933	138.875	56.4	91.5667
Pc22g22650	strong similarity to androgen-inducible aldehyde reductase aiar - Rattus norvegicus	151.4	56.85	56.7333	39.1333
Pc22g22920	strong similarity to hypothetical protein contig_1_153_scaffold_12.tfa_50wg - Aspergillus nidulans	33.2333	12.025	12.0333	12.0333
Pc22g23660	strong similarity to Swe1 regulating protein kinase Hsl1 - Saccharomyces cerevisiae	107	12.025	12.0333	12.0333
Pc22g23820	strong similarity to lipase LipP - Pseudomonas sp.	183.867	58.125	51.7333	54.7
Pc22g23830	strong similarity to cytosolic aspartate transaminase Aat2 - Saccharomyces cerevisiae	273.367	160.675	119	91.6333
Pc22g24730	strong similarity to delta-12 fatty acid desaturase - Mortierella alpina	30.4333	17.775	12.0333	13.8
Pc22g24830	strong similarity to carboxyphosphonoenolpyruvate phosphonomutase bcpA - Streptomyces hygroscopicus	3297.97	375.15	1084.9	259.033
Pc22g26000	weak similarity to retrotransposon Tto1 - Nicotiana tabacum	33.8333	38.225	14.6333	31.8667
Pc22g26260	hypothetical protein	63.8	15.425	12.0333	12.0333
Pc23g00500	strong similarity to hypothetical protein An07g04950 - Aspergillus niger [putative sequencing error]	39.4333	20.075	12.0333	12.0333
Pc23g00580	similarity to ankyrin repeat protein E4_2 - Synthetic construct	92.9	82.925	36.0333	48.4667
Pc23g00590	similarity to ankyrin repeat protein E4_2 - Synthetic construct	72.9333	102.05	22.8	60.7
Pc23g00740	weak similarity to protein CG33196-PB - Drosophila melanogaster [truncated ORF]	644.533	379.75	193.3	163.7
Pc24g00300	hypothetical protein	43.7	16.85	12.0333	12.0333
Pc24g00370	strong similarity to hypothetical protein 1196_scaffold_3.tfa_500cg - Fusarium graminearum	1046.23	198.375	410.033	411.233
Pc24g00920	hypothetical protein	231.067	42.85	19.6667	12.0333

[truncated: 3 more sheets: Group 10 (181 genes), Group 11 (163 genes), Group 12 (280 genes)]
